# Supplementary material for: Tertiary lymphoid structures and B cells determine clinically relevant T cell phenotypes in ovarian cancer
Source: Nat Commun. 2024 Mar 21;15:2528. doi: 10.1038/s41467-024-46873-w (PMC10957872; doi:10.1038/s41467-024-46873-w)
Supplement: Supplementary file 4 — Supplementary Data 1 [file 41467_2024_46873_MOESM4_ESM.xlsx]

## Sheet: cat3.vs.cat1
A				B
Gene symbol	log(2)FC	Adj. p value		Gene symbol	log(2)FC	Adj. p value
IGHV3-64	3.62543	<0.001		IGHV1-69-2	7.36143	<0.001
CCDC144NL-AS1	3.38608	<0.001		IGHV1-24	6.43726	<0.001
IGLV3-16	3.37336	<0.001		IGHV3-20	6.25538	<0.001
IGHV3-41	3.35134	<0.001		IGHV7-27	6.18983	<0.001
IGLV3-27	3.22421	<0.001		AC234301.4	6.05506	<0.001
IGHV2-26	3.17808	<0.001		AC135068.2	5.73527	<0.001
AC135068.2	3.17024	<0.001		AC269752.2	5.70916	<0.001
AC269752.2	3.14187	<0.001		IGHV3-60	5.66914	<0.001
IGKV1D-16	3.13559	<0.001		IGHV3-62	5.62223	<0.001
IGHV3-66	3.12773	<0.001		IGKV1-5	5.57194	<0.001
IGKV4-1	3.07398	<0.001		IGHV4-55	5.49318	<0.001
IGHV3-21	3.04486	<0.001		IGKV1D-37	5.45579	<0.001
IGKV1D-17	3.0441	<0.001		IGHV3-64	5.44401	<0.001
IGHV1-69-2	3.02954	0.000723276		IGHV7-4-1	5.44155	<0.001
IGKV2D-29	2.95319	0.00188612		IGKV1OR2-118	5.43462	<0.001
IGHV4-55	2.9418	0.000723276		AC244226.1	5.42657	<0.001
IGHV3-71	2.92914	0.000539752		IGHV3OR15-7	5.41618	<0.001
IGHV3-69-1	2.90945	0.000723276		AC275546.4	5.41521	<0.001
IGKJ1	2.87676	0.000723276		IGLV3-21	5.35192	<0.001
AC145029.2	2.87106	0.000723276		IGKJ3	5.33515	<0.001
IGHV3-62	2.8605	0.000723276		IGHV3-33	5.32979	<0.001
AC234301.3	2.84467	0.000723276		IGLV3-16	5.32239	<0.001
IGKV1D-33	2.80769	0.000723276		IGKV4-1	5.27852	<0.001
IGKV1-33	2.80593	0.000723276		IGHV4-39	5.26994	<0.001
IGHV4-39	2.79752	0.00156199		IGKV1D-16	5.26476	<0.001
PI3	2.77373	0.000741064		AC234301.3	5.25752	<0.001
IGHV4-59	2.77157	0.000872756		IGHV4OR15-8	5.25586	<0.001
IGKV1D-12	2.76986	0.000679954		IGLV2-18	5.25097	<0.001
IGKV1-17	2.7265	0.00114408		IGHV3OR16-13	5.24807	<0.001
IGKV1-5	2.72265	0.000679954		IGHV2-26	5.24664	<0.001
IGHV7-27	2.70478	0.00318091		IGKV1-32	5.23627	<0.001
IGKV1-12	2.66514	0.000724856		IGKV1OR10-1	5.23266	<0.001
GPAT2	2.64193	0.000723276		AC136428.1	5.23097	<0.001
IGHV6-1	2.6207	0.00320064		IGKV1D-33	5.22467	<0.001
IGKV3D-11	2.60172	0.00102016		IGKV1-33	5.22187	<0.001
IGHV3-7	2.59868	0.00104238		IGKV1-37	5.21321	<0.001
IGHV3-72	2.59617	0.00162395		IGKV1D-8	5.16563	<0.001
NPHS1	2.59123	0.00280895		IGKV2D-30	5.13708	<0.001
IGHV3-43	2.56856	0.00069313		IGHV3-41	5.07994	<0.001
IGKV3D-7	2.54878	0.000723276		IGHV3-69-1	5.04161	<0.001
CA4	2.54316	0.00227181		IGKV1-39	5.0277	<0.001
IGKV1OR2-118	2.53952	0.000539724		IGKV1D-39	5.02439	<0.001
IGHJ5	2.5275	0.000781906		IGLV2-28	4.97263	<0.001
TRAJ35	2.52032	0.00344888		IGHV4-28	4.96364	<0.001
IGHV3-33	2.52016	0.00126992		IGKV2-29	4.95845	<0.001
IGHV7-4-1	2.51243	0.00442753		IGKV1OR22-5	4.95469	<0.001
POTEE	2.50807	0.000723276		IGHV3-66	4.94439	<0.001
IGKV3-7	2.50202	0.00249084		IGHV3-42	4.90556	<0.001
IGKV3-11	2.48152	0.00183213		IGHV3-43	4.86885	<0.001
IGKV1D-37	2.4781	0.00358553		IGHV4-4	4.8377	<0.001
AC141424.1	2.46776	0.00549754		IGHV4-31	4.83018	<0.001
AC141424.2	2.46776	0.00549754		IGHG1	4.81242	<0.001
IGKV1-9	2.46444	0.00258043		AC104699.1	4.78216	<0.001
AC244226.1	2.45985	0.00513622		IGKV2-30	4.77821	<0.001
IGKJ3	2.44847	0.0017347		IGLV3-9	4.77414	<0.001
TRBV2	2.43643	0.00169579		IGKV1-16	4.7288	<0.001
AC234301.4	2.43188	0.00426126		AC134879.2	4.7177	<0.001
FCRL5	2.42886	0.000723276		IGHV1-58	4.70466	<0.001
IGKC	2.42778	0.000723276		IGHG4	4.7001	<0.001
IGHV1-24	2.41772	0.00445659		IGKV3-7	4.68851	<0.001
GPAT2P1	2.41528	0.00156121		IGHV3-65	4.68804	<0.001
IGHV4-4	2.41375	0.00442753		IGLV2-11	4.67646	<0.001
IGHG1	2.41245	0.000865454		IGKC	4.65873	<0.001
AC275546.4	2.39802	0.00722872		IGKV1D-12	4.65721	<0.001
IGKV3OR2-268	2.39635	0.00285368		IGHV1-2	4.65613	<0.001
IGHV3OR16-13	2.3954	0.00422944		IGHV3-30	4.64637	<0.001
IGHV1-58	2.39173	0.00722872		AC234301.1	4.63353	<0.001
IGHV3-11	2.38084	0.00468026		IGHV3-48	4.62572	<0.001
MS4A1	2.38016	0.00102016		IGHJ1	4.6251	<0.001
IGHG4	2.37199	0.000526009		MS4A1	4.61691	<0.001
TPSB2	2.36218	0.00169579		IGHV3-16	4.6141	<0.001
IGKV3D-15	2.34976	0.00282974		IGHJ5	4.61404	<0.001
IGLV10-54	2.34864	0.00757768		IGHV6-1	4.60198	<0.001
IGHJ4	2.33496	0.00261396		IGKV6D-41	4.59362	<0.001
IGKJ4	2.32599	0.00134045		TNFRSF17	4.58806	<0.001
IGHJ1	2.31562	0.00358553		IGHV3-71	4.57243	<0.001
FAR2P4	2.31431	0.00722872		IGLV2-14	4.56568	<0.001
IGKV1OR10-1	2.30422	0.00160141		MZB1	4.55974	<0.001
POTEJ	2.3032	0.000516754		AC270156.2	4.54064	<0.001
IGKV1-37	2.29521	0.00347413		IGKV2-24	4.52519	<0.001
CXCL6	2.28804	0.00312354		IGKV6D-21	4.52169	<0.001
IGKV1-39	2.28712	0.000872756		IGKJ1	4.52127	<0.001
POTEF	2.28621	0.00136193		IGHV4-61	4.51434	<0.001
IGHV3-30	2.28464	0.00420039		IGKV1-12	4.49619	<0.001
IGKV1D-8	2.27926	0.0034558		IGHJ4	4.49451	<0.001
POTEI	2.27268	0.00069313		AC233755.2	4.48952	<0.001
IGKV1D-39	2.27135	0.000872756		IGHV2-70D	4.48951	<0.001
IGKV2-28	2.26596	0.00373595		IGLV1-40	4.47542	<0.001
MZB1	2.2648	0.000668702		IGKJ2	4.46693	<0.001
IGHV5-51	2.26405	0.00630289		AC244205.1	4.46626	<0.001
TNFRSF17	2.25858	0.00303003		IGHV3OR16-8	4.43425	<0.001
IGKV1-13	2.25655	0.000723276		TRAV12-2	4.40778	<0.001
AC270156.2	2.24982	0.00292701		IGLV2-34	4.40142	<0.001
AC134879.2	2.2238	0.00864062		IGKJ4	4.39823	<0.001
S100A9	2.22049	0.00188612		PIGR	4.39449	<0.001
CPA4	2.21849	0.00222908		FCRL1	4.39249	<0.001
AC247036.3	2.21734	0.0101459		IGHGP	4.38619	<0.001
TMEM156	2.21545	0.000691402		IGKV2-28	4.37039	<0.001
TPSAB1	2.20488	0.00320064		IGLC6	4.36442	<0.001
IGHG2	2.20366	0.00273348		FCRL5	4.36005	<0.001
IGKV2D-30	2.19921	0.00445659		IGHV3-74	4.35447	<0.001
AC244205.1	2.19885	0.0050076		AC270156.3	4.35018	<0.001
IDO1	2.19815	0.0038142		IGHJ6	4.34401	<0.001
IGKV2-30	2.1967	0.00169579		IGKV2D-28	4.34028	<0.001
IGKJ2	2.19218	0.00513622		IGLJ1	4.33577	<0.001
IGHV1-69D	2.18945	0.00565388		IGLV3-25	4.33254	<0.001
IGLC3	2.18796	0.00270677		IGLV4-69	4.3288	<0.001
IGHV5-10-1	2.18255	0.0108147		IGHV3-13	4.32302	<0.001
IGKV1-16	2.18226	0.00245716		PLA2G2D	4.32187	<0.001
IGHV3OR15-7	2.18016	0.0108147		IGHG3	4.2979	<0.001
SLC6A4	2.17386	0.00935027		IGHV7-81	4.29667	<0.001
IGKV3-15	2.17057	0.00442753		AC255360.1	4.29634	<0.001
IGHV3-48	2.15347	0.00674126		AC135068.8	4.29147	<0.001
IRF4	2.15238	9.10494e-05		IGLC3	4.28041	<0.001
TDO2	2.14104	0.00543332		IGKV3-11	4.27978	<0.001
IGHV4-34	2.13795	0.00961566		IGHV3-21	4.2736	<0.001
IGKV2D-28	2.12821	0.00630289		IGHVII-26-2	4.27323	<0.001
IGHV3-20	2.12514	0.00935027		TRAV12-3	4.27241	<0.001
LAX1	2.11469	0.000723276		IGLC4	4.27082	<0.001
IGLV2-18	2.11195	0.00864062		IGHV1OR15-1	4.2695	<0.001
TRIM53AP	2.10214	0.00972909		IGHV3-25	4.25402	<0.001
IGHV4-61	2.08853	0.00502648		IGHV1-3	4.23835	<0.001
IGLV3-25	2.07207	0.00864062		IGKV1-8	4.19667	<0.001
SLAMF1	2.06877	0.000872756		IGHV3-49	4.19425	<0.001
PPM1E	2.06523	0.000723276		IGLL5	4.19102	<0.001
IGHV4-28	2.05018	0.00864062		IGLC1	4.1879	<0.001
RAB39A	2.04645	0.00128487		TBX21	4.17867	<0.001
LY9	2.03488	0.00158241		TRBV2	4.16825	<0.001
IGKV3D-20	2.00853	0.00896612		IGKV2D-24	4.16801	<0.001
IGLV6-57	1.99839	0.0149649		IGLV2-33	4.14841	<0.001
IGHV1-3	1.99474	0.014937		IGHV1-45	4.14763	<0.001
SAA1	1.97754	0.0108147		TRAJ2	4.12498	<0.001
CXCR6	1.96762	0.0049738		IRF4	4.1192	<0.001
ICOS	1.96393	0.00285368		IGLJ2	4.09162	<0.001
IGLC2	1.95037	0.00845116		IGHV2-70	4.08367	<0.001
IGLL5	1.94622	0.00901275		IGLV5-45	4.08321	<0.001
DSC3	1.94556	0.00989487		AC247036.4	4.08282	<0.001
CPA3	1.94498	0.00820383		IGKV3D-20	4.08273	<0.001
HLA-DRB3	1.9431	0.00393139		IGHJ2	4.07637	<0.001
IGLC1	1.94056	0.00922869		IGLV6-57	4.04899	<0.001
IGKV2-29	1.94024	0.016814		IGKV1-17	4.02316	<0.001
IL7R	1.93056	0.0017347		IGKV2D-29	4.0127	<0.001
HOXB13	1.92243	0.0147378		IGKV1OR2-1	4.01112	<0.001
IGKV1-6	1.91343	0.00961566		IGLV2-23	4.00793	<0.001
MIR1295B	1.91102	0.0114957		IGHV3-72	4.00454	<0.001
CXCL13	1.9094	0.00901275		IGHV1-69D	4.00347	<0.001
CD79A	1.90318	0.00630289		IGKV3D-11	3.99942	<0.001
IGLV3-10	1.90145	0.0149663		IGHV1-17	3.99818	<0.001
NCR3	1.88212	0.0177096		IGHV3-64D	3.98874	<0.001
ABCD2	1.87787	0.00346094		IGHV3-53	3.98872	<0.001
IGHV3-15	1.87637	0.0176737		IGLC2	3.98691	<0.001
IGLV1-51	1.87404	0.000872756		IGHG2	3.98687	<0.001
FCRLA	1.8617	0.0164265		IGKV1OR1-1	3.98219	<0.001
CD27	1.85063	0.00258043		IGLV2-8	3.9743	<0.001
FCRL3	1.85	0.00330043		IGKV3D-15	3.9651	<0.001
IGKV6D-21	1.84563	0.0184745		CLEC4C	3.95623	<0.001
CDR2L	1.83121	0.00147005		IGKV3-20	3.94388	<0.001
IGKV1OR22-5	1.82471	0.0172303		IGKV1-6	3.94095	<0.001
SPIB	1.82386	0.0197019		IGHV1-18	3.9369	<0.001
IGHV1-12	1.81714	0.0189799		FCRL4	3.91193	<0.001
GNLY	1.80955	0.00864062		IGHV1-12	3.8974	<0.001
SLCO1B7	1.80947	0.0187185		IGKV3-15	3.89284	<0.001
AC018865.3	1.8088	0.0184715		IGHV1-46	3.88264	<0.001
THEMIS	1.80326	0.00757768		IGLJ7	3.85992	<0.001
IGHV4OR15-8	1.79983	0.02022		IGHV3-23	3.84942	<0.001
CD3E	1.79786	0.00213096		IGKV3D-7	3.84151	<0.001
IGKJ5	1.78189	0.0184715		TRAJ17	3.83019	<0.001
CD48	1.77813	0.000865454		TRAV8-6	3.82708	<0.001
CTLA4	1.76839	0.00472093		IGLC5	3.82341	<0.001
TRAJ31	1.76624	0.0177593		IGHV7-56	3.81875	<0.001
CYP4F30P	1.76141	0.02022		IGHJ3	3.80632	<0.001
LRP2	1.75496	0.018976		TRBV20-1	3.80491	<0.001
IGHGP	1.75264	0.016716		IGHD	3.79975	<0.001
IGHV3-49	1.75101	0.021905		FCRLA	3.79825	<0.001
IGLJ2	1.74413	0.016814		TRBV5-1	3.79677	<0.001
TTN	1.74383	9.10494e-05		IGHVIII-22-2	3.79245	<0.001
SLAMF7	1.74273	0.00402821		IGHV3-52	3.79173	<0.001
IGLC6	1.73608	0.0184715		TRAJ40	3.7788	<0.001
POLR3GP1	1.73491	0.00961566		ZNF683	3.77682	<0.001
IGLV3-9	1.7302	0.0226773		IGKJ5	3.77623	<0.001
MS4A2	1.72375	0.0216159		IGKV1-9	3.77063	<0.001
UTS2R	1.72106	0.0187185		TRAJ19	3.76959	<0.001
MMP13	1.72103	0.0212896		TRAJ34	3.76841	<0.001
AC135068.8	1.71318	0.0176737		TRAJ36	3.75236	<0.001
IGHV1-18	1.68603	0.0211912		IGHV3-7	3.75085	<0.001
IGHV1OR15-1	1.6752	0.0189408		TRAJ35	3.74565	<0.001
P2RY10	1.6722	0.0108678		CD27	3.73048	<0.001
IGLV2-14	1.67096	0.0187185		IGHM	3.72285	<0.001
IGHG3	1.66602	0.0177178		IGHV3-11	3.71249	<0.001
IGLV2-23	1.66308	0.0134146		IGHV4-34	3.70686	<0.001
EOMES	1.66248	0.00203025		JCHAIN	3.70118	<0.001
CD2	1.66188	0.00300172		IGHV4-59	3.69669	<0.001
TRAJ13	1.65844	0.0184715		TRAJ14	3.68455	<0.001
NCCRP1	1.65718	0.0231746		AC233755.1	3.6831	<0.001
TRBC2	1.65338	0.00102016		IGLV8-61	3.6817	<0.001
RALYL	1.65337	0.0253023		IGHV3-35	3.67004	<0.001
IGKV1-27	1.64377	0.0164342		IGKV1-13	3.66348	<0.001
IGLV3-21	1.63331	0.0204019		CXCR5	3.63044	<0.001
IGLJ6	1.63106	0.0256626		TRAV13-2	3.60919	<0.001
AC270156.3	1.62766	0.0251903		CD79A	3.60701	<0.001
IGLV2-11	1.62365	0.0222115		SPIB	3.59854	<0.001
AC255360.1	1.62193	0.0216159		P2RY10	3.58599	<0.001
IGHV3-23	1.61259	0.0245297		SH2D1A	3.58482	<0.001
IGLJ1	1.60672	0.0231746		CXCR3	3.58461	<0.001
KLRB1	1.60031	0.00393598		TRAJ9	3.57294	<0.001
ZNF683	1.59204	0.0197019		IGLV3-10	3.56935	<0.001
RPSAP43	1.58734	0.0263256		TRBV19	3.55712	<0.001
CD3G	1.58677	0.0124351		TRAJ43	3.55474	<0.001
KIF19	1.5602	0.016808		IGHV3-15	3.54926	<0.001
PASD1	1.55166	0.0102605		FCRL3	3.54704	<0.001
ZNF831	1.52967	0.00347413		TRBV6-2	3.53937	<0.001
FAM30A	1.52597	0.0231746		IGHV1OR15-2	3.5309	<0.001
IL2RB	1.50868	0.0034385		SLAMF7	3.52757	<0.001
IGLV2-28	1.50461	0.0294667		IGLV1-44	3.52482	<0.001
TBX21	1.50189	0.0231746		THEMIS	3.5147	<0.001
PRAMEF20	1.49664	0.0264361		TRAJ31	3.50903	<0.001
TRAV12-2	1.49087	0.0322865		AC245291.3	3.50034	<0.001
FOXD3	1.48967	0.0329258		TRAV12-1	3.49898	<0.001
TRAC	1.47287	0.014326		IGLV9-49	3.48569	<0.001
IGLV1-40	1.4572	0.0333886		TRAJ11	3.47973	<0.001
CXCL9	1.45115	0.0231746		MIR650	3.47554	<0.001
IGHJ6	1.43475	0.0302352		SLAMF1	3.47045	<0.001
TRAJ23	1.43195	0.0305675		HLA-DRB3	3.46807	<0.001
IGKV3-20	1.43069	0.0331815		LAX1	3.46292	<0.001
ITK	1.42314	0.00725105		IGKV6-21	3.4329	0.00155261
APOC2	1.4164	0.0176737		DCANP1	3.4315	0.00133591
RRAD	1.39436	0.0231746		IGHV1-67	3.42751	0.00133591
APOC4-APOC2	1.3925	0.0184715		IGLJ3	3.41479	0.00133591
PAX5	1.34204	0.0382769		POM121L14P	3.41334	0.00133591
EGFEM1P	1.33835	0.0409017		IGKV1D-42	3.40934	0.00133591
CD6	1.33503	0.00178468		AC247036.3	3.40259	0.00133591
SYT8	1.32858	0.0397149		TRAJ1	3.40081	0.00133591
ITGAL	1.32646	0.00347413		IGHV3-73	3.40038	0.00133591
IRAK2	1.32421	0.0132953		IGHV1-69	3.3982	0.00133591
AC005562.2	1.31656	0.0323044		IGHV5-51	3.38565	0.00133591
IGHV2-70	1.31306	0.0421056		IGHV3-6	3.38539	0.00133591
PRKCB	1.30827	0.00414011		IGLV7-46	3.38439	0.00133591
SLC12A3	1.3069	0.0284918		IGHV5-10-1	3.37977	0.00133591
CD38	1.30357	0.0101459		IGKV3OR2-268	3.37933	0.00133591
AF254983.1	1.30168	0.0216159		KLRK1	3.37247	0.00133591
IGKV1D-13	1.29872	0.0345495		CXCL9	3.35592	0.00133591
FASLG	1.29561	0.0197019		NCR3	3.35331	0.00133591
VWA5B2	1.28032	0.0305675		IGHV3-22	3.34863	0.00133591
TRIM49D1	1.28007	0.0382769		IGHV3-38	3.34213	0.00133591
FOXP3	1.27403	0.0163076		IGKV1-22	3.33342	0.00133591
ARHGAP15	1.27166	0.00258043		TRAV21	3.32762	0.00055538
IGKV2-4	1.26914	0.0460585		FAM30A	3.31795	0.00133591
STAP1	1.26812	0.0392847		CD2	3.31534	0.00133591
CDH16	1.25782	0.0454137		TRGV3	3.31346	0.00133591
SH2D1A	1.25087	0.0309882		TRAJ38	3.31257	0.00133591
TRAJ34	1.24568	0.0475999		IGHA1	3.30951	0.00133591
IGHV3-35	1.23411	0.0482009		IGLVI-38	3.30122	0.00177334
FCRL1	1.23363	0.0482009		TRAV4	3.29304	0.00133591
GZMA	1.23016	0.0263256		AC093520.1	3.28721	0.000554972
NLRC3	1.22731	0.00372934		LINC01973	3.28379	0.00361992
IGKV3-31	1.22661	0.0375435		IFNG	3.27563	0.00210214
TRIM49D2	1.21088	0.0421056		IGKV1D-17	3.26861	0.00133591
CYTIP	1.20784	0.00320064		TRAV14DV4	3.25932	0.00133591
IGHV1-2	1.20114	0.0487452		FCRL2	3.25915	0.00133591
IGKV1D-27	1.19716	0.0497869		TRBV27	3.25356	0.000831487
CELF3	1.19606	0.0467015		TRAJ32	3.24592	0.00133591
GZMK	1.17981	0.0375435		ANTXRLP1	3.23509	0.00133591
TFEC	1.15903	0.00901275		TRAV38-1	3.21025	0.00190386
RDM1P2	1.14101	0.0137426		TRBC2	3.203	0.00133591
CD3D	1.11936	0.043857		IGKV1-27	3.19857	0.00133591
CENPW	1.11541	0.0424496		GZMK	3.19708	0.00133591
NF1P8	1.10784	0.0329437		TRAV13-1	3.19627	0.00133591
GPR174	1.10317	0.026656		ICOS	3.19555	0.00133591
MED15P9	1.09024	0.0454137		AC242528.1	3.19359	0.00409142
FOXB1	1.08131	0.0364367		GPR18	3.18385	0.00133591
CCR2	1.04725	0.0187185		IL21	3.17972	0.00212928
PRSS12	1.03357	0.0329258		IGHV1OR15-3	3.17466	0.000764217
SECTM1	1.02563	0.0422518		LTA	3.16879	0.00133591
KLRK1	1.01009	0.0460585		SLA2	3.15829	0.00133591
SP140	1.00051	0.00510792		IGHV3-19	3.15633	0.00182571
HLA-DQA2	0.998212	0.0348807		TRAJ16	3.15471	0.00133591
ST8SIA4	0.993488	0.0196537		UBASH3A	3.15202	0.00133591
AC217769.1	0.975121	0.0313115		AC116348.4	3.14068	0.00133591
HID1	0.969738	0.0187412		TPSB2	3.13843	0.00133591
GVINP1	0.96747	0.0142452		FDCSP	3.13413	0.00176131
STAT4	0.948846	0.0144258		TRBV9	3.12817	0.000603581
GRAP2	0.925224	0.0397042		IGHV3-37	3.12334	0.00202091
SLAMF6	0.918963	0.0375953		TRAJ3	3.12305	2.05707e-05
BIRC3	0.898369	0.0478789		IGKV1OR9-2	3.12209	0.000625867
CD96	0.889304	0.0333886		CD3E	3.11691	0.00133591
LRMP	0.880191	0.0164137		IGKV1D-27	3.10332	0.00133591
MCTP1	0.878975	0.0187185		ZBTB32	3.09422	0.00121588
VDAC3P1	0.869348	0.0424602		GPR174	3.08849	0.00133591
KYNU	0.857891	0.0422518		CD3D	3.07898	0.00133591
CD52	0.854502	0.0474073		IGKV1OR-2	3.07719	0.000708451
FYB1	0.83368	0.0231746		TRAJ27	3.07595	0.00133591
APOL3	0.832268	0.026656		TMEM156	3.06951	0.00133591
PTPRC	0.822233	0.0167173		TNFRSF13B	3.06903	0.00133591
PLEK	0.821683	0.0176737		CTLA4	3.05673	0.00133591
APOL2	0.767803	0.0304768		TRBV4-1	3.05616	0.00133591
TRAF3IP3	0.767064	0.0421056		IDO1	3.05135	0.00133591
AGAP2	0.741954	0.0424602		TRGV9	3.05014	0.000708451
IL18	0.727696	0.0467015		EOMES	3.0473	0.00133591
DOCK2	0.723794	0.026656		FO393401.1	3.04585	0.00133591
DDTL	0.720324	0.016808		IGKV2D-40	3.04349	0.00133591
RDM1P1	0.717373	0.0394613		TRAC	3.03257	0.00133591
PTPN22	0.714774	0.0402244		TRAV29DV5	3.01895	0.00213659
TG	0.71162	0.0421056		LY9	3.01263	0.00133591
DDT	0.707292	0.013804		IGHV3-54	3.0104	0.00324051
ATP5PD	0.662471	0.0113136		NLRC3	3.0078	0.00133591
CD84	0.66246	0.0382769		MIR155HG	3.00395	0.00133591
CD226	0.626817	0.0271667		TRBC1	3.00038	0.00133591
SPSB1	0.569313	0.0382769		ZNF831	2.99856	0.00133591
PSMC5	0.497412	0.0108147		IGKV2-40	2.98799	0.00133591
ITGA4	0.491547	0.0374112		TRAJ18	2.98431	0.00133591
GRK3	0.487727	0.0333413		IGKV1D-13	2.97315	0.00133591
MED15	0.403811	0.014326		FASLG	2.96973	0.00133591
PI4KA	0.398747	0.0132953		PAX5	2.96714	0.00133591
THAP7	0.397631	0.0137768		TBX5	2.96655	0.000786148
LUC7L3	0.385684	0.0245297		IL2RB	2.95357	0.00133591
MAPK1	0.355841	0.0298524		AC135068.9	2.94846	0.00133591
CRLF3	0.355438	0.0392847		CXCR6	2.94542	0.00133591
NPEPPS	0.271265	0.0211394		C12orf74	2.94519	0.00133591
LZTR1	0.267052	0.0469661		SLC12A3	2.93718	0.00133591
BX890604.2	-0.579993	0.0371081		ABCD2	2.93289	0.00133591
ZNF219	-0.656331	0.0334841		GPR55	2.93091	0.00133591
PTCH1	-0.783318	0.0126298		GRAP2	2.93081	0.00133591
GPR161	-0.869818	0.0208668		SLCO1B7	2.92834	0.00133591
HYAL1	-0.922624	0.0189408		BTLA	2.92444	0.000786148
LRP4	-0.932166	0.0364367		SNX31	2.92215	0.000786148
HIST1H1A	-1.0002	0.0348807		IGLC7	2.92136	0.000786148
GLT1D1	-1.04767	0.0382769		CXCL13	2.90829	0.000786148
AMY1C	-1.0639	0.0423808		POU2AF1	2.9063	0.000786148
AMY1A	-1.07349	0.0421359		TPSAB1	2.89948	0.000786148
SLC13A3	-1.09727	0.0313429		IGLV1-51	2.89553	0.000786148
AQP6	-1.10282	0.0474073		TRAV22	2.88622	0.00193969
ZNF423	-1.10356	0.0296622		XCR1	2.88415	0.000786148
ZNF99	-1.11705	0.0460585		TRBV6-5	2.87564	0.00383311
THBS4	-1.13204	0.00870103		IGKV2-4	2.87533	0.00216668
SHISA2	-1.14704	0.0451173		TRAJ42	2.86577	0.000786148
AMY1B	-1.14865	0.0409017		TIGIT	2.85411	0.000786148
AC079781.4	-1.16591	0.0453321		AC141424.1	2.83767	0.00150816
COLGALT2	-1.20425	0.0322865		AC141424.2	2.83767	0.00150816
CITED1	-1.22359	0.0476809		CCL19	2.83605	0.00210214
UGT2B11	-1.23957	0.0476809		DMRTB1	2.83469	0.00599963
ACTRT3	-1.26191	0.0285168		GZMA	2.83454	0.000786148
KIAA1324	-1.27852	0.0234492		TRGC2	2.82439	0.000786148
KCNMB2	-1.28359	0.0263256		AC141272.1	2.82377	0.00223976
JPH4	-1.29404	0.0277771		ACAP1	2.81795	0.000786148
AC117457.1	-1.31981	0.0238957		ANXA10	2.80993	0.00202714
DPYSL5	-1.32687	0.0421359		IGKV2-10	2.80242	0.00400209
MUC5AC	-1.38537	0.0382769		NCR1	2.79951	0.000786148
AC079781.3	-1.40058	0.0230201		IGLV1-47	2.79864	0.0036688
SIX2	-1.4014	0.0381237		AC233282.1	2.78812	0.00439359
KIF28P	-1.4548	0.0345495		IGLV5-48	2.78527	0.00425353
GAL	-1.45716	0.0334841		TRAV10	2.78077	0.00711963
SPATA31C1	-1.56409	0.0285168		TRAV17	2.77927	0.00386286
TUBB2B	-1.58523	0.0137031		SPIC	2.77441	0.00176131
NANOS3	-1.59486	0.0108156		TRAJ7	2.76659	0.00168108
SIX1	-1.60795	0.0234492		IL21R	2.76551	0.000786148
CLEC18B	-1.64509	0.00258043		CD38	2.76239	0.000786148
FGF17	-1.65646	0.0212896		IGHA2	2.75932	0.00108188
RTL9	-1.66078	0.0221342		ITGAL	2.75632	0.000786148
LRRC52	-1.66975	0.0245297		IGLV3-12	2.75248	0.0056083
CA9	-1.67536	0.020981		KLRC4-KLRK1	2.74938	0.000786148
ENPP3	-1.67603	0.0187185		SLAMF6	2.74685	0.000786148
COL9A3	-1.72141	0.0172434		IGKV3-31	2.74645	0.00616866
C3orf22	-1.75987	0.00987853		CCR2	2.7372	0.000786148
RPSAP52	-1.87283	0.00468026		CD96	2.73143	0.000786148
COL11A2	-1.92063	0.0039647		SIT1	2.72571	0.000786148
NDUFA4L2	-2.16531	0.00218616		AC234635.1	2.72328	0.00643031
ZNF729	-2.28937	0.005202		TRAV9-2	2.72292	0.00156483
CA14	-2.83573	0.005202		CD3G	2.72053	0.000786148
				GFI1	2.71429	0.000786148
				ITK	2.71284	6.92499e-08
				TMEM244	2.71229	0.00519333
				IGKV2D-26	2.70497	0.00619758
				MIR142	2.69943	0.00138295
				CRLF2	2.68919	0.00148787
				AC234635.3	2.68853	0.00506501
				FMO3	2.68145	0.000289252
				XCL2	2.68014	0.000105851
				AL512306.2	2.67851	0.000154252
				TRAJ44	2.6747	0.00172037
				OR4C6	2.67103	0.00824462
				TRAJ23	2.65012	7.21356e-05
				RHOH	2.63861	0.000116207
				TRAJ20	2.6172	0.00309175
				TRAJ29	2.6151	0.00229495
				IGLV5-37	2.61343	0.00235816
				GVINP1	2.61109	1.04197e-14
				ITGAD	2.60119	1.12501e-05
				TRAJ6	2.59759	0.00114731
				TRAT1	2.59464	4.87252e-05
				GPR171	2.5864	1.81908e-05
				PRF1	2.58562	1.79813e-05
				TRAJ49	2.57819	0.00489736
				CD5	2.57795	2.32344e-05
				IGKV2-26	2.56901	0.00386303
				KCNA3	2.5674	1.54112e-12
				TRAF3IP3	2.56564	3.45752e-09
				MIR155	2.56352	0.00614138
				IGLV4-3	2.5614	0.00945176
				AC004687.1	2.55994	0.000208277
				CD8A	2.55603	2.49255e-09
				TRAJ13	2.55464	1.93594e-05
				IGLV3-19	2.54917	0.0015889
				TRAV26-1	2.53965	0.00453872
				KLRB1	2.53258	6.37995e-06
				CD247	2.53025	2.94706e-05
				GPR82	2.52463	3.09277e-05
				PDCD1	2.52037	0.000863195
				STAP1	2.51943	0.000150933
				TRAJ21	2.51053	0.000144639
				CTSW	2.49843	5.50105e-06
				KIR3DX1	2.49596	0.00750299
				CD48	2.49532	4.04553e-12
				MEP1A	2.49435	0.00322733
				IKZF3	2.49295	2.50474e-10
				CSAG1	2.4858	0.00634931
				UBD	2.47931	0.000372982
				TRAV2	2.46761	0.00641024
				TRAJ48	2.46476	0.00276899
				HLA-DRB7	2.45844	0.00239665
				TRAJ37	2.45696	0.00300772
				AC145029.2	2.45448	0.00441142
				SELE	2.45402	0.00146503
				TTN	2.44942	3.16333e-13
				CCR4	2.44597	1.69571e-05
				TRAJ5	2.44381	0.0011108
				PTPN7	2.44053	9.4014e-09
				HLA-DQA2	2.44011	6.92499e-08
				TRAJ30	2.41993	0.00188793
				LYZ	2.41961	4.27575e-08
				AL121985.1	2.40686	0.00353641
				AC138951.1	2.40413	1.22777e-07
				CCR8	2.40237	0.00325359
				PTPN22	2.39919	3.71729e-11
				TRBV7-4	2.39744	0.00831772
				CD7	2.39666	0.000806482
				SLC4A10	2.39563	0.000455651
				IL7R	2.3913	3.22812e-06
				TRAJ12	2.38558	0.00154489
				GBP7	2.38355	0.00140836
				AC270286.1	2.38341	0.00225498
				PSTPIP1	2.37687	1.95114e-09
				PYHIN1	2.35996	1.58569e-05
				TOMM20P2	2.35471	0.000105851
				CCL5	2.34633	4.97643e-06
				TUBA3E	2.34528	0.00886088
				CRTAM	2.33731	0.000148639
				IL12B	2.33536	0.00214591
				SNX20	2.3349	2.65798e-05
				KIR2DL4	2.33353	0.00093428
				CD70	2.32721	0.000391397
				FRMPD2B	2.31772	0.00763683
				CD40LG	2.30772	1.66105e-05
				CD52	2.30628	3.74878e-07
				IGKV1D-32	2.30207	0.0136483
				CD6	2.29706	3.26301e-11
				SLC23A1	2.29419	0.00117226
				IGLV3-1	2.2902	0.00498961
				AP002358.2	2.28999	0.00043388
				RASAL3	2.28841	2.36963e-05
				AC105101.1	2.28476	0.00286976
				ASB14	2.26365	0.00152104
				TRAJ22	2.26285	0.00110318
				KLHL6	2.26112	3.04502e-06
				IGLV1-36	2.24437	0.0131444
				APOC2	2.23114	7.54221e-05
				S1PR4	2.23074	0.00232524
				SNTN	2.22672	0.00586505
				P2RY8	2.22542	0.000403284
				APOC4-APOC2	2.22319	6.52329e-05
				TRBV5-6	2.22109	0.0146673
				IGLV3-27	2.22014	0.00895315
				SEPTIN1	2.20604	1.06737e-07
				TRAJ52	2.20458	0.011874
				ZAP70	2.20101	1.93667e-06
				CCDC141	2.1954	2.18904e-07
				TRBV6-6	2.19189	0.0128929
				CYTIP	2.18937	5.51142e-10
				SLC22A18AS	2.18591	0.0070196
				TRAJ24	2.18215	0.0106311
				CKS1BP1	2.16711	0.000656508
				HNRNPA1P21	2.1625	0.000779581
				TRGC1	2.16133	0.00168108
				AC116428.1	2.15656	0.0154247
				KLRC1	2.15486	0.00101587
				ARHGAP15	2.15416	2.33221e-09
				PARP15	2.14859	1.94879e-06
				CCR7	2.14688	0.0030721
				APOL1	2.14462	3.93839e-05
				FOXP3	2.14134	2.37508e-06
				HLA-DRB2	2.1413	0.00086336
				IGHV4-80	2.13962	0.0135151
				APOC1P1	2.13923	6.23271e-05
				AC012459.1	2.13813	0.00935697
				TFEC	2.13488	6.79236e-09
				PTPRC	2.13422	7.40378e-10
				LINC00514	2.12774	0.0136563
				IGHV3OR16-12	2.12678	0.0167636
				GBP5	2.12078	0.000966832
				KIF19	2.10818	0.00219368
				SLFN12L	2.10724	3.84431e-10
				P2RY14	2.10711	0.00166583
				TRAJ25	2.10677	0.0140979
				SAA1	2.10459	0.00222509
				AC015911.11	2.09643	2.28908e-10
				ECT2L	2.08914	0.00125263
				FCMR	2.08571	6.21718e-08
				TBC1D27P	2.08207	0.00925139
				HLA-DPB1	2.07695	1.95667e-06
				TRDV1	2.07521	0.0154247
				APOL3	2.07146	3.09672e-08
				KLRC4	2.06927	0.000919753
				ADAMDEC1	2.06878	0.00387271
				IGHV3-47	2.06734	0.0182542
				IGKV1OR2-6	2.06636	0.0185156
				FSCB	2.0644	0.00958215
				RAB37	2.05972	1.15884e-05
				TRAV38-2DV8	2.05576	0.016337
				MPEG1	2.04436	5.6456e-08
				SASH3	2.03898	5.88226e-07
				ABI3	2.03797	2.41529e-05
				CYSLTR1	2.03082	2.9356e-05
				PECAM1	2.03001	6.52047e-06
				LILRP1	2.02647	0.0163782
				CA1	2.02598	0.0095601
				HLA-DPA1	2.02345	3.32045e-06
				CTSS	2.02254	8.6821e-07
				GBP4	2.01957	4.00871e-06
				HLA-DRB1	2.00784	2.20127e-05
				PSMB9	2.00653	1.3159e-05
				AC015911.10	2.00178	1.66105e-05
				ARHGAP9	1.99933	2.32899e-06
				SCIMP	1.99671	2.06369e-05
				DTHD1	1.98943	0.00372884
				TRGJ2	1.98736	0.0163564
				PRKCB	1.98692	1.74828e-06
				Z84484.1	1.98428	0.00885999
				PIM2	1.98014	7.19462e-07
				TNFRSF9	1.97954	0.00114731
				FAM238B	1.97951	0.00826485
				AL662842.1	1.97772	0.00193969
				TLR10	1.97705	1.56384e-05
				BIN2P1	1.97684	0.0160029
				IL12RB1	1.9752	9.85e-05
				AC139495.3	1.96939	0.000112923
				DOCK2	1.96444	2.51822e-09
				PDCD1LG2	1.95653	0.000136605
				AL355581.1	1.94682	0.000289114
				SPN	1.9434	0.000101989
				IGSF6	1.93866	1.96039e-07
				SERPINA4	1.93391	0.0208193
				UCA1	1.93332	0.0146406
				TRAV24	1.93185	0.0147032
				IGKV2-18	1.92662	0.0166987
				IKZF1	1.92632	2.05707e-05
				IGKV5-2	1.92115	0.0164216
				AC114324.1	1.91839	0.00238362
				GOLGA5P1	1.91796	5.71158e-05
				AL135818.1	1.91475	0.00213767
				CD53	1.91385	5.53672e-07
				IL23R	1.91198	0.0059908
				FYB1	1.90913	1.22777e-07
				AMPD1	1.90459	0.00315695
				APOC1	1.90393	0.000135122
				NKG7	1.89731	0.00250778
				BIN2	1.89599	1.52729e-08
				AGAP2	1.89087	1.97277e-08
				STAT4	1.89062	6.36719e-07
				TRAJ33	1.8859	0.00823363
				FMO2	1.88451	0.0074535
				CD37	1.88344	3.65123e-06
				C16orf54	1.87981	0.0134457
				TESPA1	1.87908	0.000532779
				TNFRSF8	1.87417	0.000532779
				HNRNPA1P70	1.87362	0.0200693
				FLT3	1.86778	9.76653e-05
				CLEC4E	1.86433	0.00210214
				TRAJ46	1.85923	0.0140134
				TIFAB	1.85896	0.00226394
				WDFY4	1.85579	1.10136e-07
				AC011604.2	1.85171	0.00780615
				CD1E	1.85117	0.00942747
				IL18RAP	1.84703	0.000326614
				EVI2A	1.84175	0.000353717
				HEATR9	1.83954	0.00711963
				LILRA4	1.8367	0.0098261
				POM121L6P	1.83601	0.0097771
				CLECL1	1.8306	0.000705905
				GIMAP5	1.82541	3.89677e-05
				SELL	1.82267	4.98132e-05
				PLCB2	1.82193	1.79356e-06
				HLA-DOA	1.8185	0.00109618
				SP140	1.81315	7.38214e-09
				AC131392.2	1.80995	1.64607e-05
				MMP9	1.80854	0.0056083
				TENT5C	1.80572	1.23024e-06
				GIMAP1-GIMAP5	1.7999	3.99431e-05
				FGL2	1.79899	1.06737e-07
				MIR548D1	1.79818	0.000273979
				HTRA4	1.79611	0.000353
				CR933540.2	1.78824	0.0110052
				HLA-DRA	1.78727	1.56384e-05
				WAS	1.78575	1.06337e-08
				ARHGAP45	1.78162	4.20391e-05
				TAGAP	1.78045	8.04852e-06
				HLA-DQA1	1.77995	0.000420329
				TMEM200C	1.77886	0.00363016
				DENND1C	1.77791	0.000311388
				CD244	1.77634	0.00724128
				CD84	1.77058	1.60789e-06
				APBB1IP	1.76329	1.65203e-05
				HLA-F	1.76306	4.87252e-05
				SNAI3	1.75612	0.0152268
				NCF1B	1.75484	2.2363e-06
				APOL2	1.75146	2.67894e-05
				BET1P1	1.75008	0.0222635
				TRBV7-9	1.74867	0.0225981
				LAIR2	1.74757	0.00956857
				CHIT1	1.74425	0.0156474
				IGHV3-63	1.74206	0.0246954
				CXCR2P1	1.74122	0.00700662
				TMC8	1.74002	6.78853e-05
				DNAI2	1.73853	0.0142807
				LCP2	1.73703	1.97282e-06
				CPA3	1.7361	0.00956857
				TLR8	1.7279	0.000458433
				GIMAP4	1.72462	3.76582e-06
				CXCL6	1.72315	0.00779117
				THRSP	1.71875	0.0255434
				GIMAP7	1.71857	0.000834957
				PPP1R26P1	1.71307	0.0242314
				IGLV2-5	1.7128	0.0239954
				ANPEP	1.70957	0.011874
				PATL2	1.70624	0.000101989
				SCML4	1.70474	0.00881193
				SAMD3	1.7043	0.000250453
				ITGA4	1.70277	2.33221e-09
				HLA-DQB1	1.70225	0.00204526
				TRGJ1	1.70096	0.0238489
				LSP1	1.69886	4.47858e-05
				PPM1E	1.69646	0.00361992
				SELPLG	1.69427	0.000335447
				IRF1	1.69346	3.91875e-05
				P2RX1	1.69291	0.00204047
				TRGV4	1.69181	0.0145233
				ST8SIA4	1.69138	1.43809e-06
				MIR224	1.69127	0.00167585
				SLAMF8	1.69008	0.00231489
				ARRDC5	1.68925	0.000797781
				CCL13	1.68619	0.00994703
				CD226	1.68585	2.36117e-05
				IGHV3-29	1.68581	0.0276062
				CORO1A	1.68275	9.12892e-06
				SIRPG	1.68102	0.00707655
				TRBV11-2	1.68007	0.0247862
				LILRB4	1.67792	0.000680282
				SAA2	1.6716	0.0130827
				HLA-DOB	1.67023	0.00344606
				CMKLR1	1.66957	6.98073e-05
				TCTEX1D1	1.66823	0.00697744
				GZMM	1.66802	0.00344074
				AOAH	1.66579	8.9433e-07
				ITGAX	1.65525	8.04852e-06
				CCL21	1.64142	0.0144019
				AC142381.1	1.64073	0.0322418
				SIDT1	1.63828	0.0031337
				IL18	1.638	9.83295e-05
				GRIK3	1.63738	0.018746
				GPNMB	1.63582	0.00042555
				GZMH	1.63326	0.00801628
				DOCK8	1.63062	1.29995e-06
				SLC19A3	1.62872	0.00723094
				ATP6V0D2	1.62549	0.0152504
				TRAJ10	1.62337	0.0159933
				CD74	1.61498	7.94525e-05
				SIRPB2	1.60973	0.00178937
				GNLY	1.60652	0.00419781
				MIR7847	1.60388	0.0104437
				ADRB2	1.60337	0.00329922
				AC006115.2	1.59789	0.0140855
				IGLV4-60	1.59744	0.0234983
				CR753309.1	1.59472	0.0181462
				IL10RA	1.59237	1.62938e-06
				SPI1	1.58692	1.30809e-06
				SLA	1.58657	3.68228e-05
				CFLAR-AS1	1.58541	0.0304916
				PLK5	1.57648	0.017827
				AOC4P	1.57597	0.00857744
				GMFG	1.57577	2.16503e-06
				AC009286.3	1.57455	0.0344552
				CSF2RB	1.56988	0.000618039
				PSMB8-AS1	1.56836	8.35388e-05
				AC133555.4	1.56827	6.18112e-06
				CCL22	1.56815	0.0222817
				AC118942.1	1.56471	0.016275
				NCF1C	1.56396	5.80198e-05
				CSNK1G2P1	1.56243	0.0162648
				MIR1249	1.55973	0.0156652
				TRBV7-7	1.55636	0.0357623
				SAMSN1	1.55033	8.61723e-06
				HSPD1P16	1.54828	0.0181721
				EVI2B	1.54698	0.00144018
				CLNK	1.54636	0.0119392
				PLEK	1.5454	1.37962e-05
				GRM5	1.54296	0.0110334
				CCL4	1.53659	0.000944448
				AC139272.2	1.5358	0.000577333
				TYMP	1.53535	0.000530041
				CD300LF	1.53307	0.00191436
				NCKAP1L	1.53218	0.000100169
				TAP1	1.53019	0.000786148
				CD1B	1.52991	0.0268838
				CR1L	1.52699	1.1626e-05
				CD69	1.52635	0.00138295
				SERPINA6	1.52616	0.0268838
				NCF1	1.52601	0.000362155
				AL645941.2	1.52389	0.000146719
				PTGER4	1.52267	9.40925e-05
				CST7	1.5205	0.00503107
				LILRB1	1.51777	0.000182707
				ADAMTSL4-AS1	1.51703	0.000224922
				GPR68	1.51681	0.00933051
				KLF2	1.51169	0.0134457
				AC125612.1	1.51119	0.00460035
				DERL3	1.51081	0.0038003
				BTK	1.50819	0.00011336
				JSRP1	1.50488	0.00586465
				GPR183	1.50324	0.00210214
				CLEC10A	1.50062	0.00639872
				POLR3GP1	1.49881	0.0138516
				GBP1P1	1.49879	0.00117846
				LAIR1	1.49773	7.94402e-05
				CD8B	1.49479	0.0115795
				LINC02520	1.49394	0.0268838
				CIITA	1.48899	0.00223115
				HRH4	1.48561	0.00629309
				ZBP1	1.48271	0.00895315
				BCL2A1	1.48244	0.00403392
				MYO1F	1.47737	0.000246469
				CLEC12A	1.47615	0.00700044
				GATA3	1.47596	0.00107998
				IGHV2-5	1.4699	0.0376806
				AL035530.1	1.46885	0.00169551
				RGS13	1.46722	0.0301193
				LRMP	1.46567	8.9433e-07
				AC011481.3	1.46385	0.0014399
				LILRA6	1.46263	0.00235816
				CEACAM21	1.45912	0.0101749
				CSF3R	1.45696	0.000350115
				SLITRK2	1.45637	0.0113991
				APOBEC3H	1.44984	0.0164598
				TPSD1	1.44937	0.0389828
				CYBB	1.44895	0.000508315
				TLR7	1.44588	0.000509349
				LRRC4	1.4455	0.00347598
				CD4	1.44507	0.000132687
				PSMB10	1.44461	1.86311e-05
				AC139495.2	1.44387	0.00327443
				FCN1	1.43806	0.00533299
				NXPE4	1.43784	0.0366918
				HLA-DMB	1.43676	0.000500355
				JAML	1.43511	0.00141039
				GAB3	1.43428	2.84011e-06
				VNN2	1.43313	0.00844061
				SPATA22	1.43304	0.0225981
				CCR5	1.42852	0.00492051
				AL162730.1	1.4231	0.000160192
				ARHGAP30	1.42076	6.52329e-05
				TRAJ8	1.41436	0.0303938
				P2RY13	1.41239	0.0029148
				CSNK1A1P1	1.40951	0.000939076
				AC131649.2	1.40662	0.0139731
				HLA-DMA	1.40525	0.000565633
				ETV7	1.40385	0.00257589
				CSF2	1.4033	0.0417277
				C22orf34	1.40244	0.00526801
				AC134669.1	1.39764	0.00352425
				NUCB1-AS1	1.39713	0.041989
				LAT2	1.3971	0.000311388
				SECTM1	1.39487	0.00825474
				IL16	1.39344	0.000135545
				AC067945.1	1.39254	0.000382083
				CCL23	1.39244	0.0337455
				IGLL1	1.39226	0.0225103
				PLA1A	1.39189	0.00216246
				AC243829.4	1.39063	0.0383945
				AC243829.9	1.39063	0.0383945
				TRAJ28	1.38777	0.02242
				MIR34A	1.38471	0.0361718
				XPNPEP2	1.38243	0.0209408
				AL662796.1	1.38102	0.00286976
				CLEC7A	1.37439	0.000402597
				AC034105.1	1.37107	0.0436703
				GBP1	1.37009	0.000831487
				SMIM25	1.3695	0.00804315
				AKNA	1.36532	7.62648e-08
				GPSM3	1.36248	0.000127059
				BIRC3	1.36209	0.00294454
				ATP2A3	1.35963	0.00213767
				HK3	1.35929	0.00746651
				KRT39	1.35759	0.0450283
				HCLS1	1.35754	0.000197967
				TRBV5-5	1.35583	0.0455035
				AC018755.2	1.35565	0.00653179
				RAB39A	1.3525	0.00110851
				SAMD9L	1.34566	0.000476298
				TRBV28	1.34383	0.0364284
				HCST	1.34118	0.00117621
				BLNK	1.33954	1.8787e-08
				ADH1A	1.33951	0.0339982
				SLC10A6	1.33922	0.0151051
				TRAJ26	1.33716	0.0258077
				CD180	1.33427	0.002248
				HLA-B	1.33133	0.00570495
				ARHGDIB	1.32871	6.69252e-05
				LST1	1.32768	0.000460975
				AC087289.5	1.32572	0.0231235
				CPM	1.32511	0.00764772
				APOBEC3G	1.32317	4.82733e-05
				MB	1.32049	0.0285163
				PLAAT4	1.31959	0.0106311
				ANKRD36BP2	1.31816	0.00556603
				AL669918.1	1.31663	0.00151889
				LRRC74B	1.31617	0.0273577
				NPFFR2	1.30882	0.04158
				TAP2	1.3086	0.00138295
				PIK3R5	1.30732	0.000187645
				SLCO1B3	1.30564	0.02619
				PIK3CG	1.3019	0.00225498
				FERMT3	1.30118	0.000353717
				XBP1	1.30094	0.000123111
				CD33	1.29647	0.00091361
				SIGLEC5	1.29611	0.00614446
				NLRC5	1.29414	0.00093428
				CCRL2	1.29156	0.00798394
				GIMAP1	1.28679	0.00994703
				APOBR	1.28617	0.00569792
				PSMB8	1.28565	0.000313757
				CYTH4	1.27804	0.000520445
				CD274	1.27802	0.00723094
				LAPTM5	1.27762	0.00166126
				LCP1	1.27501	0.00250259
				RIPOR2	1.27259	4.65747e-05
				CC2D2B	1.27008	0.00368292
				WARS	1.26938	0.00212791
				NIBAN1	1.26653	0.00444002
				LTF	1.26607	0.0305501
				FRMPD2	1.26501	0.0372469
				DPYD	1.2639	0.00325359
				FCGR1CP	1.26315	0.00138684
				AIF1	1.26314	0.000288425
				INPP5D	1.25927	0.00118334
				NOD2	1.25783	9.0136e-05
				RPL32P1	1.25378	0.0167227
				APOBEC4	1.25077	0.0452573
				MCTP1	1.24032	0.000326614
				TRBV6-1	1.23815	0.0344208
				AC040162.1	1.23612	1.66105e-05
				ZNF366	1.23538	0.00417979
				GYPB	1.22796	0.0389828
				APOBEC3D	1.22331	0.000187483
				STOML3	1.22091	0.0389828
				SGCA	1.22062	0.0413119
				CALHM6	1.2187	0.00864874
				ABCB1	1.21869	0.00127165
				RAC2	1.21814	0.0062536
				VEGFD	1.21597	0.00864874
				GBP2	1.21012	0.00551628
				MUC19	1.20945	0.0313988
				NXF3	1.2083	0.0268838
				SLC39A2	1.20491	0.0494982
				TMEM273	1.20468	0.00634073
				CATSPERB	1.20252	0.0242901
				CYP4A11	1.20049	0.042574
				AC011476.9	1.19837	0.0493566
				AC011476.4	1.19837	0.0493566
				AC011476.10	1.19837	0.0493566
				AC011476.11	1.19837	0.0493566
				AC011476.5	1.19837	0.0493566
				AC011476.6	1.19837	0.0493566
				STX11	1.19733	0.00998168
				DBH-AS1	1.19612	0.0193859
				DUSP10	1.18985	0.00820446
				CFB	1.18638	0.0159878
				COL6A5	1.18426	0.0380042
				TRAV8-2	1.18155	0.0429722
				KYNU	1.17865	0.00106425
				AC131056.2	1.1722	0.0395106
				GLRXP2	1.16562	0.0473539
				HGF	1.16242	0.0037741
				IL33	1.15859	0.0131212
				LY86	1.158	0.00731415
				HCP5	1.1573	0.0123798
				TG	1.15716	0.00579706
				MROH9	1.15498	0.0422279
				FCER1G	1.15295	0.000407335
				DOK3	1.15243	0.00298401
				LRRC37A16P	1.15173	0.0399356
				CD300C	1.15115	0.0153666
				SLITRK4	1.15025	0.0236115
				TMEM154	1.14581	0.00423201
				CD86	1.1456	0.00417321
				TCTE1	1.14295	0.037366
				KRT1	1.13226	0.0364284
				FMNL1	1.12354	0.000161177
				FGD2	1.12185	0.00542593
				SIGLEC8	1.1207	0.0413119
				ASB2	1.11629	0.0312844
				LILRB3	1.11348	0.0056083
				NFASC	1.11207	0.00870534
				C2	1.11099	0.0192342
				CAMK4	1.10804	0.00776846
				AC241409.1	1.10688	0.0156352
				C1QTNF2	1.10099	0.0268838
				ITGAM	1.10011	0.00132385
				HNF1B	1.09899	0.0394256
				INPP4B	1.09471	0.0100721
				CCDC152	1.09446	0.0280527
				RASGRP2	1.09445	0.0106811
				AC068775.1	1.09173	0.0297672
				SNORA69	1.08919	0.0387011
				PPP3CB-AS1	1.08879	0.00104667
				GPD1	1.08601	0.031808
				FLI1	1.08337	0.000543925
				AC008592.3	1.08229	0.0114018
				AL645922.1	1.07197	0.0196703
				PLA2G4C	1.07004	0.00489396
				ZC3H12D	1.06957	0.0277067
				MIR548E	1.0638	0.00535833
				AL022318.4	1.06283	0.000607238
				A2M	1.06115	0.000593634
				SLC37A2	1.05972	0.0066008
				IRF8	1.05423	0.0112222
				KIF4CP	1.05265	0.0472198
				HLA-DRB4	1.05237	0.0424828
				RRAGC	1.0494	0.00374899
				MYO1G	1.0436	0.0112222
				MMP25	1.043	0.0387819
				KIF26A	1.04089	0.0259665
				KMO	1.03932	0.0255278
				ELL2	1.03795	0.00945176
				AL512428.1	1.03343	0.0104094
				GGT3P	1.0328	0.0232885
				AC079316.1	1.03255	0.00181758
				UBE2L6	1.03142	0.00560449
				SRGN	1.03039	0.00482426
				DNASE1L3	1.03006	0.0486327
				SCARNA23	1.02953	0.0288127
				C3AR1	1.02828	0.00469729
				COL19A1	1.02437	0.0410396
				MLKL	1.02276	0.00524504
				BANK1	1.01613	0.0229461
				DAPP1	1.00865	0.00665678
				DOK2	1.00719	0.0209408
				AC124319.3	1.00536	0.00387271
				HLA-C	1.00195	0.00944022
				DEPP1	0.995755	0.0245469
				FCGR1B	0.995028	0.00707655
				HCK	0.987459	0.00557838
				AOC3	0.983859	0.0404263
				AL008627.1	0.98276	0.0252522
				MAN2A1	0.978877	0.000101989
				HAVCR2	0.976012	0.00491875
				GBP3	0.974725	0.0312592
				AC092747.4	0.97008	0.0368871
				KLRC2	0.967826	0.0450283
				MS4A6A	0.966221	0.00707655
				IL7	0.965386	0.025736
				RGS1	0.956983	0.0206816
				GLIPR2	0.95508	0.00235816
				FGD3	0.954577	0.000479166
				AL139260.2	0.953629	0.00538644
				AC009133.1	0.946991	0.0469725
				TLR2	0.946664	0.00992693
				MRPS31P2	0.940989	0.0479026
				CXorf21	0.935741	0.0141698
				SIGLEC22P	0.935045	0.0405217
				CSF2RA	0.934587	0.00788949
				HLA-DRB8	0.934002	0.0470443
				JAK2	0.933813	0.000929438
				CLIC2	0.933345	0.0130894
				SIGLEC10	0.929098	0.0173393
				CCL3	0.925524	0.0115226
				CASP1	0.920055	0.00844061
				ST8SIA1	0.917973	0.0128511
				APOE	0.915846	0.0140855
				2001-03-01	0.914304	0.00923866
				NAPSB	0.906113	0.0371623
				NUGGC	0.899064	0.0398783
				KLRD1	0.89837	0.0450283
				SLC46A3	0.897579	0.0128375
				POM121L9P	0.892954	0.0457284
				TRANK1	0.89287	0.0013309
				EAF2	0.887837	0.00288749
				DPEP2	0.880245	0.0213523
				IGFLR1	0.876592	0.00314293
				PRKCH	0.869913	0.00548751
				MYO7A	0.869795	0.00259062
				SCARNA8	0.868443	0.0450283
				FGR	0.867905	0.0114091
				CD200R1	0.867499	0.0156652
				PLD4	0.86663	0.0442979
				IL4I1	0.863951	0.0404263
				SIGLEC14	0.862058	0.0287744
				CSF1R	0.857032	0.00892553
				ITGAE	0.856427	7.66262e-06
				AL139011.1	0.852347	0.0474446
				PAG1	0.851367	0.0050113
				CCDC80	0.849978	0.0222635
				IL9R	0.845758	0.0329662
				NLRP1	0.844585	0.00677325
				BLVRB	0.837627	3.51558e-05
				CD34	0.835281	0.00814844
				IL15	0.834688	0.0338861
				TTC39B	0.827163	0.00462956
				UBE2J1	0.825156	0.00140836
				GALNT4	0.80619	0.0251387
				FER1L4	0.8061	0.0213749
				TNFRSF1B	0.805039	0.00414802
				GIMAP8	0.804132	0.0206816
				CLEC1A	0.803717	0.0167636
				AIM2	0.803005	0.0382972
				SLC9A9	0.79994	0.0200693
				CARMN	0.797461	0.0444487
				TNFAIP8	0.794651	0.0141854
				LRRC25	0.793955	0.0234679
				PRDM1	0.790974	0.020368
				RASGRP3	0.788051	0.00733709
				RASGRP1	0.787961	0.0279536
				FAM78A	0.787611	0.0229461
				C1QA	0.783339	0.0182846
				LINC02067	0.781856	0.0417609
				FOXN3-AS1	0.778607	0.0463105
				IL4R	0.778056	0.0230355
				GIMAP6	0.775619	0.0371623
				POU2F2	0.774286	0.00353641
				QPCT	0.770731	0.0371623
				LAG3	0.760509	0.0394344
				ALOX5AP	0.755485	0.0341749
				VENTX	0.752982	0.0107698
				ITGB2	0.752973	0.0273577
				SMAP2	0.751448	0.000269257
				ADA2	0.749831	0.0115492
				TMEM236	0.748819	0.0450283
				SLCO2B1	0.746771	0.0095601
				MNDA	0.745311	0.016787
				WIPF1	0.743871	0.00600803
				MS4A4A	0.741758	0.0179607
				LYSMD2	0.738286	0.00790308
				APOL6	0.738135	0.0404263
				AC002558.3	0.733977	0.0398146
				NPL	0.732559	0.00475283
				BTN3A2	0.724269	0.00641655
				ADGRL4	0.724042	0.0240355
				AC087499.2	0.723657	0.0375739
				ADPRH	0.716176	0.0156352
				TNFSF13B	0.714445	0.0396391
				TNFAIP8L2	0.713942	0.0494982
				B2M	0.70948	0.0177377
				RCSD1	0.70892	0.0262759
				LAP3	0.708294	0.00893357
				SIRPB1	0.70317	0.000773813
				RENBP	0.695717	0.0318713
				POC1B-GALNT4	0.694027	0.0348401
				TYROBP	0.690653	0.0260275
				NFAM1	0.687936	0.0371314
				NCF2	0.687408	0.0389828
				LILRB2	0.685302	0.0342919
				ZHX1	0.685141	0.00785646
				GPRIN3	0.681047	0.0262759
				DENND3	0.679963	0.00444002
				CD80	0.678826	0.0473988
				CCDC88B	0.672215	0.0251696
				IFFO1	0.670578	0.0268838
				PDE4B	0.667949	0.0136202
				MS4A4E	0.666084	0.0412519
				PIK3AP1	0.661903	0.00831772
				LGALS9DP	0.661376	0.0397351
				SIGLEC1	0.660046	0.0328091
				RASGRP4	0.654329	0.016675
				GGT5	0.652748	0.0306592
				FCGR1A	0.652089	0.0286061
				TAPBP	0.651196	0.00798758
				ICAM3	0.650612	0.0241337
				ATP10A	0.650272	0.029985
				CD68	0.645914	0.0292777
				DDX60	0.64445	0.0111573
				TM6SF1	0.642142	0.0255886
				TRIM22	0.64015	0.0378643
				SDHDP2	0.639037	0.0179586
				LRRC69	0.635166	0.0306592
				CYP21A2	0.634651	0.0497058
				AL135999.1	0.629636	0.00597722
				EMB	0.624772	0.0285584
				OTULINL	0.618183	0.0322937
				HLA-A	0.613671	0.0419818
				SIGLEC9	0.606953	0.0380042
				MICAL1	0.603872	0.0229196
				MS4A7	0.603659	0.0238199
				CRYBG3	0.602805	0.0152264
				CLEC14A	0.5958	0.0338861
				STARD5	0.595428	0.0100357
				SH2B3	0.594705	0.016082
				MSR1	0.593629	0.0363241
				SLC7A7	0.593331	0.0473988
				ADAM19	0.589455	0.0262992
				C4orf33	0.582661	0.0287744
				TRPM2	0.581836	0.042974
				DGKA	0.577774	0.0138274
				RNF213	0.574977	0.0339982
				TRIM34	0.573244	0.00260924
				SH2D3C	0.56754	0.0278826
				C1R	0.564938	0.0307051
				LPXN	0.560605	0.00230572
				SQOR	0.56023	0.0294695
				VSIR	0.559158	0.0327259
				ZFHX2-AS1	0.5584	0.013618
				APOBEC3F	0.555009	0.00848618
				AC245060.7	0.551771	0.00393568
				FCGR2C	0.551667	0.0498047
				GRK3	0.547949	0.0118287
				TP53INP1	0.547451	0.00422153
				DHX58	0.532314	0.0268838
				C1RL	0.530247	0.0240355
				ACP5	0.529135	0.0379517
				RFTN1	0.528306	0.0375781
				ADAP2	0.524244	0.0223187
				FLT3LG	0.523566	0.0432868
				ERP44	0.523372	0.0242518
				CES4A	0.521184	0.0450283
				EFR3A	0.519753	0.00629682
				SELENOT	0.518209	0.0366918
				CD46P1	0.51432	0.0271484
				DDX60L	0.508476	0.036729
				MRPS15	0.502499	0.0494198
				ETS1	0.500341	0.0133125
				GM2A	0.492035	0.00952035
				SEPTIN4	0.487973	0.0392648
				ENTPD1	0.480835	0.0428502
				TMEM131L	0.479106	0.0226028
				IL27RA	0.478269	0.0434114
				THAP7	0.476279	0.0121474
				TMEM106A	0.474708	0.00782005
				RSU1	0.474656	0.00181758
				COQ10B	0.467761	0.0120316
				CARD16	0.450465	0.0447839
				SYNGR2	0.449613	0.0469938
				VPS13C	0.446579	0.0120562
				PARP12	0.444524	0.0424828
				PIP4K2A	0.443156	0.0162425
				DBP	0.440453	0.0402865
				ZNF267	0.438083	0.016275
				BTN3A1	0.436368	0.0234679
				BTN2A2	0.432506	0.0247638
				TRIM21	0.431723	0.0277067
				FNIP1	0.43097	0.0057992
				EIF4EBP3	0.427978	0.0322937
				SSH2	0.426759	0.0124948
				KDM4C	0.42647	0.013019
				SP100	0.416302	0.039276
				GGT1	0.415968	0.0415483
				MAPK1	0.415385	0.0119428
				MOB3A	0.413464	0.0345321
				TBK1	0.411952	0.00132279
				INPP5B	0.408881	0.0447504
				GUCD1	0.407917	0.0450283
				FAM111A	0.407269	0.0281191
				HERPUD1	0.404104	0.0409525
				MACF1	0.403791	0.0204909
				FOXN3	0.395514	0.0471536
				DENND4C	0.388272	0.0268838
				SNX24	0.385683	0.0222817
				ARMCX3	0.38372	0.0425027
				AK3	0.383622	0.0342919
				TMOD3	0.383044	0.034213
				IRF2	0.373334	0.0127837
				CYTH1	0.372762	0.0486406
				MRTFA	0.370647	0.044777
				MPP1	0.36667	0.0383938
				TAOK3	0.363536	0.0426184
				METTL23	0.362903	0.0422464
				STYX	0.361548	0.0438051
				UBE2L3	0.350103	0.0429443
				ARHGAP1	0.345565	0.0337239
				TXNDC11	0.345071	0.0376274
				PI4KA	0.340748	0.0385593
				PPP1R12A	0.33779	0.046029
				AMBRA1	0.334369	0.0463417
				EDEM1	0.332633	0.0493566
				ZNF106	0.327646	0.0450283
				ARHGAP17	0.312805	0.0154667
				AC005702.1	0.312416	0.0454062
				DPP8	0.305979	0.0363241
				GATAD2B	-0.263405	0.0329662
				DCTN2	-0.303727	0.0472379
				CLK2	-0.304429	0.0348395
				AC034102.1	-0.307382	0.0396391
				NIF3L1	-0.317799	0.0493566
				XRCC5	-0.322721	0.0318339
				XRN2	-0.323232	0.0414255
				ETV3	-0.326505	0.0276375
				KDM3A	-0.333271	0.0198321
				SUDS3P1	-0.345688	0.044174
				FXR1	-0.347282	0.0405172
				TBC1D14	-0.348362	0.0426184
				PEX11B	-0.349962	0.0477681
				AC125232.1	-0.352536	0.0440269
				TM9SF4	-0.35366	0.0353046
				ASXL1	-0.354396	0.0361045
				CTNNBL1	-0.354465	0.0481896
				RRP1B	-0.354805	0.00925139
				CLNS1A	-0.354988	0.0388308
				NOL9	-0.357871	0.0383938
				AGBL5	-0.362693	0.0429285
				CBFA2T2	-0.363172	0.0460017
				ORC2	-0.364266	0.0154882
				CEP250	-0.364269	0.0409457
				GNL3	-0.366378	0.0417609
				AL121581.1	-0.368111	0.0417446
				PCED1A	-0.368674	0.033255
				SUPV3L1	-0.369233	0.00427953
				MKKS	-0.370319	0.0447134
				HNRNPA1L2	-0.370568	0.047179
				AC125232.2	-0.371797	0.0293966
				LRPPRC	-0.374222	0.0396117
				STK36	-0.374272	0.0489742
				IRF2BP2	-0.374962	0.0342919
				TAF1B	-0.375208	0.0409457
				CLK2P1	-0.375428	0.0498951
				MAP2K7	-0.379384	0.0331256
				RPSAP58	-0.380733	0.0493894
				PPOX	-0.38234	0.0342063
				OSTC	-0.382401	0.0342311
				ATRN	-0.388209	0.0211415
				ZNF35	-0.388857	0.0448775
				STX10	-0.390054	0.0415483
				IDH3B	-0.391038	0.041989
				FNBP1L	-0.393076	0.0433895
				CDK7	-0.394208	0.0312592
				RPL12P16	-0.397931	0.0371154
				EIF6	-0.400443	0.0418335
				ZNF777	-0.400562	0.0240618
				CNOT11	-0.402297	0.0128511
				UBL5	-0.402965	0.0279908
				UBL5P2	-0.406496	0.0487696
				THAP9	-0.406577	0.0398146
				OR7E38P	-0.411846	0.0448638
				CNPY2	-0.414413	0.016275
				PANK2	-0.415238	0.0496359
				RPLP0P6	-0.416622	0.0294662
				FAM189B	-0.416819	0.0366918
				GATAD2A	-0.417043	0.0240355
				GINS1	-0.417514	0.0419474
				ZKSCAN1	-0.417872	0.0162648
				ATN1	-0.418388	0.0268838
				SNHG29	-0.418943	0.0427021
				RPS27AP16	-0.41907	0.0244626
				SMARCA4	-0.419374	0.0397145
				WDR6	-0.419474	0.0115795
				STRIP1	-0.421469	0.00697146
				UQCC1	-0.422055	0.0147032
				RABGGTB	-0.422843	0.0162684
				ZNF317	-0.424714	0.0278893
				KBTBD7	-0.425362	0.0164436
				AC022400.4	-0.427191	0.0140036
				UFC1	-0.428805	0.0311501
				NHP2P1	-0.431207	0.025896
				UPF3A	-0.431927	0.0342919
				LANCL2	-0.432668	0.0244626
				MSH2	-0.433558	0.043229
				COX7C	-0.434868	0.0356989
				TIMM44	-0.436525	0.0438636
				RPL14P1	-0.437093	0.0310651
				ISG20L2	-0.440017	0.00601315
				POLR3F	-0.440897	0.0123175
				AL132777.1	-0.441218	0.0455035
				NBPF3	-0.441836	0.0329557
				PET117	-0.442286	0.0203899
				ZNF133	-0.442981	0.00491694
				DUSP12	-0.443083	0.00570763
				MTHFS	-0.445228	0.0404263
				RBM8A	-0.446667	0.00901608
				EFNA4	-0.450131	0.0493566
				HNRNPA1P48	-0.450933	0.0278137
				ZNF562	-0.451006	0.0338861
				MSH6	-0.451531	0.0263294
				ERG28	-0.451644	0.0141504
				ING4	-0.451724	0.0376215
				ZNF512	-0.451959	0.0229461
				ATP6AP1L	-0.454282	0.0389326
				HSPE1P3	-0.456634	0.0394344
				WDR54	-0.458884	0.0469189
				BOD1	-0.459615	0.00506242
				UNG	-0.462013	0.0242489
				ZNF91	-0.462465	0.0498951
				C12orf45	-0.463559	0.0031337
				RFXANK	-0.464511	0.0339982
				KIAA0895	-0.466096	0.0471628
				DCUN1D2	-0.468885	0.0251696
				DPH2	-0.469446	0.0419474
				ZNF3	-0.473319	0.0113767
				MAGED2	-0.478112	0.0268838
				NPM1P6	-0.478404	0.0152115
				RPS7P11	-0.486399	0.0219079
				PLEKHA1	-0.48703	0.008492
				AC068631.3	-0.490011	0.0373243
				ZNF561	-0.491495	0.0123798
				CSNK2A3	-0.491904	0.00542593
				AIF1L	-0.496228	0.0412097
				ADGRA3	-0.499469	0.00992693
				ZNF627	-0.499628	0.016109
				JADE3	-0.501395	0.0374271
				ZNF391	-0.502032	0.0236049
				ODC1	-0.502514	0.0414168
				NDUFAF5	-0.504157	0.0120562
				PRCC	-0.505865	0.000197042
				Z98752.3	-0.506262	0.0478991
				ASAH2	-0.506477	0.0249429
				AC074091.2	-0.5083	0.0106715
				COX20P1	-0.512377	0.0442979
				SYT17	-0.516296	0.0409457
				GPR75	-0.517065	0.0313988
				ASAH2B	-0.518229	0.0391451
				C16orf46	-0.520134	0.0310546
				ZNF670	-0.523884	0.0162648
				RNASEH2A	-0.524095	0.0265639
				THSD8	-0.526462	0.0268838
				AC211429.1	-0.527707	0.00166583
				CTBP2P8	-0.529669	0.0263541
				ZSCAN2	-0.530292	0.0286624
				ST20-MTHFS	-0.532566	0.0183105
				ZNF253	-0.535759	0.0195001
				NEDD4L	-0.539233	0.0383945
				AL160006.1	-0.540131	0.0164216
				SRP9P1	-0.541373	0.0160029
				RPS21	-0.544206	0.0129347
				RNF213-AS1	-0.544341	0.017727
				NAXD	-0.551333	0.00101064
				XPOTP1	-0.553718	0.0266652
				FKBP10	-0.558731	0.026993
				AC092329.3	-0.560426	0.0417004
				SLX4IP	-0.564222	0.00235816
				PPP1R9A	-0.565814	0.00952495
				SNRPGP2	-0.571401	0.0206548
				KALRN	-0.574095	0.016484
				AC018738.1	-0.575057	0.0320317
				SETD6	-0.578706	0.00677696
				BTBD3	-0.580552	0.00885999
				AC092651.1	-0.586456	0.00707655
				NSMF	-0.587053	0.0245469
				ENC1	-0.589451	0.0475537
				AL034370.1	-0.595244	0.0442481
				ANO8	-0.60193	0.0132207
				NEDD9	-0.6025	0.0473988
				AC093536.1	-0.615109	0.0348401
				ANKRD45	-0.615627	0.0432868
				SMIM26	-0.617959	0.00610342
				GPR35	-0.619478	0.0464357
				FAM161A	-0.624135	0.0219537
				ZNF124	-0.62819	0.0102736
				MAGI1	-0.631726	0.00613169
				RPL34P18	-0.634005	0.0493861
				PODXL	-0.63753	0.0382972
				COL18A1	-0.641531	0.0146863
				RPS27AP11	-0.643059	0.0425716
				SPAST	-0.643673	0.00417341
				SOX9	-0.644669	0.0446094
				ACTG1P1	-0.648938	0.0156652
				IGF1R	-0.651037	0.0121284
				FBXL2	-0.653617	0.031415
				AP002414.2	-0.664462	0.00252981
				AL139142.2	-0.668961	0.0356917
				AJUBA	-0.677335	0.0143782
				2001-03-01	-0.677396	0.0174194
				AL354836.1	-0.6779	0.0371829
				ZNF439	-0.683774	0.0110336
				ANKRD20A8P	-0.687061	0.0440651
				HIGD1AP16	-0.689249	0.0326756
				REEP2	-0.689395	0.0306592
				ABLIM2	-0.691115	0.0158811
				CADM4	-0.694119	0.01124
				AC118344.1	-0.694802	0.0237533
				ZSWIM4	-0.708917	0.0117258
				CBX2	-0.708927	0.0219537
				MIR17HG	-0.710292	0.0195001
				FRG1BP	-0.716262	0.00197154
				RPS7P3	-0.722543	0.00965228
				HCN3	-0.732415	0.0115904
				AC242308.2	-0.733594	0.0364284
				RNF157	-0.734088	0.0419867
				CDK7P1	-0.734638	0.0127172
				UBA6-AS1	-0.73679	0.00857744
				TMEM38A	-0.738089	0.0199382
				CAVIN4	-0.740908	0.0492417
				TRMT6	-0.743841	0.000890603
				UROC1	-0.752881	0.0343748
				POGLUT2	-0.762014	0.0124948
				KRT8P32	-0.763661	0.045217
				C20orf96	-0.776001	0.00167585
				CCNB1IP1	-0.776271	0.00103142
				CERS1	-0.778235	0.0436703
				AC092447.2	-0.782633	0.0407732
				AFDN-DT	-0.7831	0.0455178
				ZNF239	-0.783373	0.00363854
				ESYT3	-0.784202	0.0131197
				NACA2	-0.784658	0.030134
				OLA1P1	-0.788024	0.0119774
				PXDN	-0.79037	0.0132615
				CCDC74A	-0.798782	0.014364
				AC115220.2	-0.80488	0.02655
				GDF1	-0.806965	0.0412097
				CD320	-0.815596	0.00844061
				ZFP62	-0.81562	0.000650714
				ATP5MDP1	-0.825738	0.0378643
				MIR3917	-0.831102	0.0249429
				SPRY2	-0.836083	0.0419867
				EXTL2	-0.836331	0.00420028
				NEBL	-0.83705	0.0383938
				APLN	-0.846534	0.0442246
				KIAA1549	-0.846692	0.0153666
				RNA5S12	-0.852348	0.0493566
				BRSK1	-0.852815	0.0154667
				RNA5S6	-0.855622	0.0489664
				EMX2	-0.857339	0.017078
				LGR6	-0.861371	0.0479026
				SMOX	-0.866698	0.016275
				TUBB2A	-0.868301	0.036749
				RNA5S7	-0.8701	0.0469725
				RNA5S11	-0.8701	0.0469725
				AC073342.1	-0.875447	0.0428046
				AC004980.5	-0.87586	0.000147259
				LRRC8E	-0.876314	0.0263294
				AC004980.1	-0.877435	0.000157616
				CD207	-0.882651	0.0493566
				SYCP2L	-0.883926	0.0413119
				UNC79	-0.885058	0.0331043
				TMEM169	-0.911227	0.0422464
				NPM1P21	-0.913691	0.0399356
				ZNF492	-0.916568	0.0135643
				FA2H	-0.924643	0.0404104
				ID1	-0.925647	0.0414255
				SYT13	-0.929235	0.0379327
				AC079780.1	-0.931065	0.0230355
				AC002524.1	-0.936458	0.000598452
				TMEM17	-0.94417	0.0047013
				KRT8P35	-0.948407	0.0268838
				TMEM178A	-0.952085	0.0131212
				AC011477.1	-0.952651	0.0197841
				AC012618.3	-0.958072	0.00301817
				FGFR3	-0.962604	0.0486592
				CCDC181	-0.971386	0.0297286
				SPOCK1	-0.980844	0.0447206
				OR13C5	-0.984682	0.0471628
				PRKCSH	-0.984984	0.000106994
				AC011503.3	-0.98745	0.0475537
				AURKAP2	-0.993989	0.0326578
				RPS7P1	-0.995184	3.53012e-05
				ZNF860	-0.995488	0.00403976
				PAPPA2	-0.999115	0.0488954
				ZNF433-AS1	-1.00407	0.00393568
				AC010329.2	-1.02033	0.0371314
				SMARCE1P2	-1.02112	0.0255278
				SCN5A	-1.02321	0.0404104
				MIR18A	-1.02574	0.0159933
				AC133134.1	-1.03346	0.0196476
				H2AFY2	-1.04245	0.00456953
				MYO15A	-1.04252	0.0353913
				MST1	-1.05207	0.00292849
				ZNF730	-1.05785	0.0159933
				ASTN1	-1.05845	0.0286061
				SDHCP3	-1.05939	0.00944022
				AC091607.1	-1.06282	0.0304222
				MTMR7	-1.07139	0.0258415
				CCDC169-SOHLH2	-1.07519	0.0268838
				CTAGE16P	-1.07702	0.0391451
				OLFM2	-1.07705	0.00711963
				CACNA2D2	-1.08132	0.0234679
				SUCLA2P3	-1.08407	0.0356357
				AC012073.1	-1.09328	0.016728
				NPM2	-1.09362	0.0164963
				TEX45	-1.09644	0.0230355
				LRRD1	-1.09658	0.0151589
				FRG1DP	-1.09888	0.0153933
				RIMS1	-1.10647	0.037366
				AL353795.1	-1.10897	0.0182542
				ANKLE1	-1.11099	0.00102159
				PNMA2	-1.12106	0.0379983
				AC006539.3	-1.12154	0.0141504
				CCDC74B	-1.13454	0.0171096
				TMEM145	-1.14022	0.025845
				AC092128.1	-1.14057	0.033271
				ZNF680P1	-1.14532	0.0235518
				COL9A2	-1.14701	0.0337239
				AC092506.1	-1.15136	0.046675
				SYT16	-1.15605	0.0338861
				PCSK1N	-1.16101	0.0356782
				AP3B2	-1.16556	0.0114877
				CYCSP25	-1.1679	0.0387429
				HMGN1P24	-1.17278	0.0123798
				ZNF735	-1.17432	0.0468254
				PODXL2	-1.18594	0.00129332
				SNORD3C	-1.18631	0.00848618
				B3GAT1	-1.19164	0.0356989
				RPS7P10	-1.19817	0.00125882
				SLIT1	-1.2055	0.0196485
				LAMA1	-1.20613	0.00821996
				RPS17P1	-1.20885	0.0438636
				FAM155B	-1.23505	0.0297838
				OR9A1P	-1.23598	0.026993
				SPTB	-1.24108	0.0278886
				AC133561.1	-1.24324	0.0378643
				MSANTD3-TMEFF1	-1.24324	0.00523866
				ZNF98	-1.24558	0.00538644
				CD177	-1.24696	0.0378643
				TRIM46	-1.25221	0.00699114
				GPC2	-1.25237	0.0106715
				APOOP5	-1.26084	0.0222687
				MLLT11	-1.26351	0.0174194
				GAL	-1.26471	0.0385593
				DACT2	-1.26929	0.0236049
				AC079328.1	-1.27083	0.0244626
				RPL23AP57	-1.27493	0.00845117
				SDK2	-1.27603	0.0122793
				TVP23CP1	-1.27862	0.0203016
				RNF175	-1.27939	0.0378643
				FOXP4	-1.28715	0.00175988
				C3orf22	-1.29859	0.0262759
				APLP1	-1.30207	0.0104641
				MSI1	-1.30995	0.00944791
				RPSAP46	-1.31081	0.0324932
				FAM135B	-1.31752	0.0268838
				TAS1R1	-1.32693	0.0243259
				UGT1A9	-1.32811	0.0392648
				CCNB3	-1.3383	0.00629682
				CCDC169	-1.34454	0.00915791
				SLC13A3	-1.35191	0.00600885
				AC009237.3	-1.35899	0.000428761
				MYH7	-1.36528	0.0393605
				TMEFF1	-1.37162	0.00403976
				FBXO2	-1.37262	0.0158101
				ATP5F1EP2	-1.37879	0.00456953
				UGT1A4	-1.38503	0.0373243
				AC004540.1	-1.38733	0.0268838
				TARDBPP2	-1.38897	0.0287744
				COL2A1	-1.39467	0.0277571
				AC116049.1	-1.39534	0.0179607
				UNC13A	-1.40101	0.0193859
				AC099668.1	-1.41494	0.000848132
				LY6H	-1.41497	0.0356989
				CST1	-1.42741	0.0379327
				HNRNPA1P45	-1.43047	0.0315645
				DISP3	-1.45563	0.0119468
				TMPRSS6	-1.47051	0.0225746
				SPZ1	-1.49052	0.0378643
				SCN11A	-1.49651	0.0104066
				BEX1	-1.50062	0.01055
				OR11H12	-1.50706	0.020295
				AC060834.1	-1.51267	0.0151051
				RPL23AP49	-1.51534	0.00315695
				CARMIL3	-1.51648	0.00193969
				HSPE1P4	-1.51677	0.00427953
				TUBB2B	-1.52433	0.011073
				SIX2	-1.54316	0.0335835
				RPS10P28	-1.5432	0.0097771
				MIR106B	-1.54424	0.0339327
				ZNF726	-1.5472	0.0011928
				BMP7	-1.57361	0.0156352
				FOXG1	-1.58347	0.0290513
				RPS7P4	-1.60098	0.00780615
				C10orf53	-1.60426	0.0335835
				TNS4	-1.60488	0.0202367
				GAGE12G	-1.60913	0.0335919
				RPS4XP22	-1.61286	0.0244626
				AL034550.3	-1.61641	0.0109078
				CNTN6	-1.62362	0.0140864
				EFNB3	-1.62542	0.00280671
				AL691442.1	-1.64191	0.000130109
				OR8G1	-1.642	0.0321036
				TRIM43B	-1.66236	0.0141334
				LHX1-DT	-1.67301	0.0304816
				DLK2	-1.69021	0.0152255
				GAGE1	-1.69075	0.0301993
				C14orf39	-1.69084	0.0099423
				EFNA3	-1.69172	0.000420329
				HMGA2-AS1	-1.69566	0.00888074
				LINC02315	-1.69614	0.029979
				DACH1	-1.70869	0.011073
				EFR3B	-1.73392	0.00150665
				FGF18	-1.75822	0.00124669
				GCK	-1.76408	0.0188451
				AC112247.1	-1.78323	0.0153293
				AC026410.2	-1.78721	0.02589
				SV2C	-1.79084	0.00551305
				GAGE12J	-1.79766	0.0258415
				FAM90A26	-1.8004	0.0231235
				SHISA2	-1.80881	0.011073
				FBXL21P	-1.81163	0.00233299
				FBN2	-1.81942	0.000341792
				GAGE12F	-1.8255	0.0251387
				AL589743.7	-1.84181	0.00153163
				C2orf72	-1.86772	0.0131444
				AL513327.1	-1.86869	0.020291
				NBEAP5	-1.8751	0.00169925
				CPB2	-1.87655	0.00952495
				CLUL1	-1.89885	0.000419966
				GAGE13	-1.90375	0.0225981
				ACTRT3	-1.90744	0.00135941
				MKRN4P	-1.94001	0.000178378
				AL953862.1	-1.9503	0.0183026
				FLG	-1.95589	0.018062
				RCOR2	-1.95754	0.00130592
				NBEAP3	-1.96253	0.00106129
				DPYSL5	-1.96629	0.013424
				HMGB3P24	-1.9757	0.0103982
				ZNF32-AS1	-1.99878	0.0178265
				AL772284.1	-1.99952	0.00407848
				ATP6V1G1P4	-2.02916	0.00956857
				UGT1A10	-2.03502	0.0140134
				C10orf113	-2.03807	0.00180178
				HCN4	-2.05086	0.0111817
				PLA2G4F	-2.07928	0.00136069
				TRIM43	-2.11113	0.00718155
				LRRC52	-2.13556	0.00977585
				MIR2052HG	-2.18386	0.00765888
				EDN3	-2.19301	0.00810249
				GUSBP10	-2.20653	0.0153293
				GRIN2C	-2.24468	0.000215893
				GLP1R	-2.25224	0.00844061
				SELENOV	-2.27659	0.00709958
				HOMER2P1	-2.2781	0.00995308
				NKAIN1	-2.2788	0.0062536
				FBN3	-2.29959	0.00124698
				COL11A2	-2.30745	0.000518799
				C1QL1	-2.30903	0.000490012
				SMIM2	-2.31721	0.0136202
				OR52E6	-2.3349	0.0108889
				NRAP	-2.33668	0.00648312
				DLL3	-2.38476	0.000400708
				ST8SIA2	-2.39037	0.0012527
				CYTL1	-2.40222	0.000581543
				TEX101	-2.42049	0.0106839
				FXYD7	-2.4345	0.00204845
				TMEM59L	-2.46024	0.00221895
				TKTL1	-2.49997	0.00895315
				NRTN	-2.52797	0.0012693
				ADGRV1	-2.53879	0.000583952
				AL713998.1	-2.54414	0.00963841
				OR11H2	-2.57705	0.000226328
				OR10D3	-2.58506	0.00919741
				DDX25	-2.59083	6.69252e-05
				LHX1	-2.69086	0.00255526
				OR11H1	-2.77753	9.3346e-05
				AC097713.2	-2.82819	0.0062536
				FOXI3	-2.86561	0.00134946
				CRLF1	-2.88092	0.00239665
				KRT5	-2.93907	0.000105851
				GAPDHP21	-2.93948	0.00403976
				COL9A3	-2.95313	0.000101545
				ERVMER61-1	-2.97138	0.00287209
				GRIN2B	-2.98199	2.41529e-05
				CAMKV	-3.02538	0.00148438
				PAGE2	-3.03537	0.0010124
				SIX1	-3.0677	0.000288047
				IGLON5	-3.12885	0.00106944
				NELL1	-3.2787	0.000320166
				ZIC1	-3.30954	0.00310198
				OR11H13P	-3.3221	1.61098e-06
				RIPPLY3	-3.35111	0.000438772
				POU3F3	-3.50046	0.0026455
				SIM2	-3.71797	4.20391e-05
				SOX11	-4.50414	5.38042e-05
