# Supplementary material for: Tertiary lymphoid structures and B cells determine clinically relevant T cell phenotypes in ovarian cancer
Source: Nat Commun. 2024 Mar 21;15:2528. doi: 10.1038/s41467-024-46873-w (PMC10957872; doi:10.1038/s41467-024-46873-w)
Supplement: Supplementary file 6 — Source Data [file 41467_2024_46873_MOESM6_ESM.xlsx]

## Sheet: Fig. 1B
mTLS	eTLS	all		mTLS_circle	eTLS_circle	all_circle
0	0	0		0	0	0
0	0	0		0	0	0
0	0	0		0	0	0
0	0	0		0	0	0
0	0	0		0	0	0
0	0	0		0	0	0
0	0	0		0	0	0
0	0	0		0	0	0
0	0	0		0	0	0
0	0	0		0	0	0
0	0	0		0	0	0
0	0	0		0	0	0
0	0	0		0	0	0
0	0	0		0	0	0
0	0	0		0	0	0
0	0	0		0	0	0
0	0	0		0	0	0
0	0	0		0	0	0
0	0	0		0	0	0
0	0	0		0	0	0
0	0	0		0	0	0
0	0	0		0	0	0
0	0	0		0	0	0
0	0	0		0	0	0
0	0	0		0	0	0
0	0	0		0	0	0
0	0	0		0	0	0
0	0	0		0	0	0
0	0	0		0	0	0
0	0	0		0	0	0
0	0	0		0	0	0
0	0	0		0	0	0
0	0	0		0	0	0
0	0	0		0	0	0
0	0	0		0	0	0
0	0	0		0	0	0
0	0	0		0	0	0
0	0	0		0	0	0
0	0	0		0	0	0
0	0	0		0	0	0
0	0	0		0	0	0
0	0	0		0	0	0
0	0	0		0	0	0
0	0	0		0	0	0
0	0	0		0	0	0
0	0	0		0	0	0
0	0	0		0	0	0
0	0	0		0	0	0
0	0	0		0	0	0
0	0	0		0	0	0
0	0	0		0	0	0
0	0	0		0	0	0
0	0	0		0	0	0
0	0	0		0	0	0
0	0	0		0	0	0
0	0	0		0	0	0
0	0	0		0	0	0
0	0	0		0	0	0
0	0	0		0	0	0
0	0	0		0	0	0
0	0	0		0	0	0
0	0	0		0	0	0
0	0	0		0	0	0
0	0	0		0	0	0
0	0	0		0	0	0
0	0	0		0	0	0
0	0	0		0	0	0
0	0	0		0	0	0
0	0	0		0	0	0
0	0	0		0	0	0
0	0	0		0	0	0
0	0	0		0	0	0
0	0	0		0	0	0
0	0	0		0	0	0
0	0	0		0	0	0
0	0	0		0	0	0
0	0	0		0	0	0
0	0	0		0	0	0
0	0	0		0	0	0
0	0	0		0	0	0
0	0	0		0	0	0
0	0	0		0	0	0
0	0	0		0	0	0
0	0	0		0	0	0
0	1	1		0	1-4	1-4
0	1	1		0	1-4	1-4
0	1	1		0	1-4	1-4
0	1	1		0	1-4	1-4
0	1	1		0	1-4	1-4
0	1	1		0	1-4	1-4
0	1	1		0	1-4	1-4
0	1	1		0	1-4	1-4
0	1	1		0	1-4	1-4
0	1	1		0	1-4	1-4
0	1	1		0	1-4	1-4
0	1	1		0	1-4	1-4
0	1	1		0	1-4	1-4
0	1	1		0	1-4	1-4
0	1	1		0	1-4	1-4
0	1	1		0	1-4	1-4
1	1	2		1-4	1-4	1-4
1	1	2		1-4	1-4	1-4
0	2	2		0	1-4	1-4
0	2	2		0	1-4	1-4
0	2	2		0	1-4	1-4
0	2	2		0	1-4	1-4
0	2	2		0	1-4	1-4
0	2	2		0	1-4	1-4
0	2	2		0	1-4	1-4
0	2	2		0	1-4	1-4
0	2	2		0	1-4	1-4
0	2	2		0	1-4	1-4
0	2	2		0	1-4	1-4
0	2	2		0	1-4	1-4
0	2	2		0	1-4	1-4
0	2	2		0	1-4	1-4
0	2	2		0	1-4	1-4
0	2	2		0	1-4	1-4
2	1	3		1-4	1-4	1-4
0	3	3		0	1-4	1-4
0	3	3		0	1-4	1-4
0	3	3		0	1-4	1-4
0	3	3		0	1-4	1-4
0	3	3		0	1-4	1-4
0	3	3		0	1-4	1-4
0	3	3		0	1-4	1-4
1	3	4		1-4	1-4	1-4
0	4	4		0	1-4	1-4
0	4	4		0	1-4	1-4
0	4	4		0	1-4	1-4
0	4	4		0	1-4	1-4
0	4	4		0	1-4	1-4
0	4	4		0	1-4	1-4
0	4	4		0	1-4	1-4
2	3	5		1-4	1-4	5-10
0	5	5		0	5-10	5-10
0	5	5		0	5-10	5-10
2	4	6		1-4	1-4	5-10
0	6	6		0	5-10	5-10
0	6	6		0	5-10	5-10
0	6	6		0	5-10	5-10
0	6	6		0	5-10	5-10
0	6	6		0	5-10	5-10
2	5	7		1-4	5-10	5-10
0	7	7		0	5-10	5-10
0	7	7		0	5-10	5-10
0	7	7		0	5-10	5-10
1	7	8		1-4	5-10	5-10
1	7	8		1-4	5-10	5-10
0	8	8		0	5-10	5-10
0	8	8		0	5-10	5-10
2	7	9		1-4	5-10	5-10
0	9	9		0	5-10	5-10
0	9	9		0	5-10	5-10
0	9	9		0	5-10	5-10
0	9	9		0	5-10	5-10
0	9	9		0	5-10	5-10
0	10	10		0	5-10	5-10
0	10	10		0	5-10	5-10
0	10	10		0	5-10	5-10
6	5	11		5-10	5-10	>10
0	11	11		0	>10	>10
0	11	11		0	>10	>10
2	10	12		1-4	5-10	>10
0	12	12		0	>10	>10
0	12	12		0	>10	>10
0	12	12		0	>10	>10
0	13	13		0	>10	>10
8	7	15		5-10	5-10	>10
5	10	15		5-10	5-10	>10
1	14	15		1-4	>10	>10
12	4	16		>10	1-4	>10
8	8	16		5-10	5-10	>10
5	11	16		5-10	>10	>10
2	14	16		1-4	>10	>10
0	16	16		0	>10	>10
3	14	17		1-4	>10	>10
0	17	17		0	>10	>10
3	15	18		1-4	>10	>10
1	17	18		1-4	>10	>10
0	18	18		0	>10	>10
0	18	18		0	>10	>10
0	18	18		0	>10	>10
0	19	19		0	>10	>10
0	20	20		0	>10	>10
2	19	21		1-4	>10	>10
0	21	21		0	>10	>10
2	20	22		1-4	>10	>10
2	21	23		1-4	>10	>10
1	22	23		1-4	>10	>10
0	23	23		0	>10	>10
8	17	25		5-10	>10	>10
0	27	27		0	>10	>10
3	26	29		1-4	>10	>10
3	26	29		1-4	>10	>10
2	27	29		1-4	>10	>10
17	14	31		>10	>10	>10
3	29	32		1-4	>10	>10
0	35	35		0	>10	>10
0	36	36		0	>10	>10
0	40	40		0	>10	>10
13	28	41		>10	>10	>10
0	41	41		0	>10	>10
4	39	43		1-4	>10	>10
0	46	46		0	>10	>10
0	70	70		0	>10	>10
7	67	74		5-10	>10	>10
23	65	88		>10	>10	>10
4	85	89		1-4	>10	>10

## Sheet: Fig. 1C
Stage I+II		Stage III+IV
eTLS	mTLS	eTLS	mTLS			p-value
0	0	1	0		eTLS stage IandII vs stage III and IV	0.0048
16	0	0	0		mTLS stage IandII vs stage III and IV	ns
11	5	2	0
1	0	0	0		number of the patients in the graphs
0	0	0	0			I and II	III and IV
1	0	0	0		eTLS	34	89
3	0	28	13		mTLS	34	89
41	0	0	0
0	0	0	0		Statisticial significance was calculated by Mann-Whitney test
35	0	0	0
12	0	0	0
26	3	0	0
6	0	23	0
1	0	46	0
0	0	8	0
18	0	0	0
3	0	0	0
2	0	0	0
9	0	0	0
27	0	2	0
19	0	0	0
11	0	2	0
3	0	22	1
14	17	0	0
36	0	3	1
0	0	0	0
0	0	21	2
65	23	0	0
0	0	18	0
1	0	0	0
0	0	9	0
12	0	3	0
85	4	0	0
0	0	20	0
		70	0
		0	0
		0	0
		0	0
		0	0
		20	2
		2	0
		0	0
		10	0
		0	0
		3	0
		1	0
		0	0
		0	0
		1	2
		1	1
		0	0
		0	0
		5	0
		1	0
		7	0
		4	0
		0	0
		1	0
		0	0
		0	0
		2	0
		0	0
		0	0
		0	0
		1	0
		67	7
		0	0
		0	0
		0	0
		2	0
		1	0
		0	0
		0	0
		8	0
		0	0
		1	0
		0	0
		17	1
		9	0
		14	3
		3	2
		7	1
		0	0
		6	0
		0	0
		40	0
		7	1
		9	0
		15	3

## Sheet: Fig. 1F
DCLAMP				CD20				CD8 T cells				GZMB+CD8+ T cells
nTLS	eTLS	mTLS		nTLS	eTLS	mTLS		nTLS	eTLS	mTLS		oTLS	eTLS	mTLS
2.16304	8.19336	0		33.7379	871.683	1396.16		119.691	489.781	174.52		8.73465	32.7735	0			DCLAMP	CD20	CD8	CD8 GZMB+
10.7437	75.1649	23.5991		44.5103	859.343	3204.24		539.406	826.117	1037.05		112.061	248.73	156.357		nTLS vs eTLS	<0.0001	<0.0001	<0.0001	<0.0001
14.5517	162.092	78.6118		83.5577	1549.7	3274.76		225.867	683.319	224.917		91.6631	316.319	25.476		nTLS vs mTLS	ns	<0.0001	<0.0001	ns
0.229204	0	0.887906		94.3517	5343.01	9709.7		290.825	1245.06	1231.97		40.8212	281.509	290.345		eTLS vs mTLS	ns	<0.0001	ns	ns
1.33804	39.8572	mTLS_na		10.2001	1413.12	mTLS_na		96.8141	1409.5	mTLS_na		1.6774	25.3637	mTLS_na		type of test	Mann Whitney test	Mann Whitney test	Mann Whitney test	Mann Whitney test
5.29648	23.0254	45.7457		61.2062	1924.39	5123.51		350.315	920.129	686.185		7.97768	22.1398	9.14913
1.97489	eTLS_na	mTLS_na		10.5006	eTLS_na	mTLS_na		225.707	eTLS_na	mTLS_na		5.45904	eTLS_na	mTLS_na		number of the patients in the graphs	68
1.0455	16.5435	mTLS_na		5.59298	749.972	mTLS_na		65.5092	99.2611	mTLS_na		3.61248	0	mTLS_na
0.409156	8.21049	mTLS_na		74.9327	1336.26	mTLS_na		240.26	457.393	mTLS_na		0.675584	0.684207	mTLS_na
2.89175	2.98134	mTLS_na		4.75824	310.059	mTLS_na		123.951	885.457	mTLS_na		23.5414	0	mTLS_na		Statisticial significance was calculated by Mann-Whitney test
0.579247	eTLS_na	mTLS_na		1.42329	eTLS_na	mTLS_na		72.6045	eTLS_na	mTLS_na		1.85359	eTLS_na	mTLS_na
3.69833	53.0033	mTLS_na		35.1428	817.766	mTLS_na		222.473	432.68	mTLS_na		17.12	15.1438	mTLS_na
2.32199	33.67	mTLS_na		17.6106	3232.32	mTLS_na		37.7779	1189.67	mTLS_na		1.64365	53.3109	mTLS_na
1.12595	12.1625	0		33.1875	1775.72	3046.53		112.567	352.712	466.482		3.46231	0	0
2.71326	19.0985	47.1254		32.9549	4163.48	9189.44		22.3279	916.73	1083.88		35.7812	0	0
0	5.47615	0		12.4794	2885.93	6442.86		29.6808	980.231	237.369		1.91127	21.9046	0
12.5839	174.299	168.865		34.8477	1757.05	2435.88		539.655	2265.89	3157.78		20.3278	73.0933	63.3245
8.67956	72.4053	mTLS_na		40.1961	1150.7	mTLS_na		573.777	1603.54	mTLS_na		73.3649	254.038	mTLS_na
19.3255	150.342	mTLS_na		199.766	2772.29	mTLS_na		933.879	1233.66	mTLS_na		188.752	439.084	mTLS_na
19.9862	113.468	mTLS_na		60.8351	2202.47	mTLS_na		687.145	1881.18	mTLS_na		179.251	138.55	mTLS_na
3.05244	82.1086	mTLS_na		24.1156	949.521	mTLS_na		359.712	1560.7	mTLS_na		82.3828	487.54	mTLS_na
2.51761	24.3182	mTLS_na		48.8806	974.466	mTLS_na		na	na	na		na	na	na
6.1714	128.707	mTLS_na		13.5059	537.385	mTLS_na		115.563	616.997	mTLS_na		45.4627	396.736	mTLS_na
3.95583	38.3653	mTLS_na		18.9967	1246.11	mTLS_na		89.8972	988.291	mTLS_na		1.91271	37.598	mTLS_na
0.0209269	3.4058	mTLS_na		13.681	821.77	mTLS_na		15.0831	515.735	mTLS_na		0.0523174	6.81159	mTLS_na
7.70267	49.2346	0		34.6825	1826.16	5148.24		278.573	939.934	1342.22		9.14884	170.083	59.7564
0.877685	0	mTLS_na		14.5388	1355.61	mTLS_na		55.7967	212.501	mTLS_na		2.29136	7.32762	mTLS_na
16.5984	321.295	mTLS_na		24.9428	886.535	mTLS_na		76.5492	410.543	mTLS_na		3.28604	17.8497	mTLS_na
0.0836032	0	mTLS_na		46.3719	1139.88	mTLS_na		561.033	1059	mTLS_na		10.8127	43.5545	mTLS_na
0.249542	7.29607	mTLS_na		4.65395	1765.65	mTLS_na		193.482	1393.55	mTLS_na		0.829726	51.0725	mTLS_na
2.64787	318.72	mTLS_na		11.1935	1178.66	mTLS_na		25.5553	282.639	mTLS_na		1.33525	30.068	mTLS_na
0.756802	eTLS_na	mTLS_na		1.76587	eTLS_na	mTLS_na		76.9947	eTLS_na	mTLS_na		21.6153	eTLS_na	mTLS_na
3.78033	326.551	mTLS_na		6.1792	653.102	mTLS_na		122.66	1205.73	mTLS_na		4.27504	75.358	mTLS_na
0.221512	9.05305	mTLS_na		7.55217	1109	mTLS_na		351.435	556.763	mTLS_na		0.650691	0	mTLS_na
0.241455	193.16	mTLS_na		1.26764	1064.27	mTLS_na		16.8818	840.814	mTLS_na		0.412486	34.087	mTLS_na
1.00698	94.8092	mTLS_na		12.3161	2054.99	mTLS_na		208.58	1900.92	mTLS_na		0.426028	90.0687	mTLS_na
0.946192	21.1678	mTLS_na		9.30764	1000.18	mTLS_na		195.018	1047.8	mTLS_na		18.3993	105.839	mTLS_na
0.588016	20.7082	mTLS_na		13.5897	227.79	mTLS_na		60.5656	372.748	mTLS_na		0.914691	0	mTLS_na
0.517421	eTLS_na	mTLS_na		0.986933	eTLS_na	mTLS_na		43.7796	eTLS_na	mTLS_na		1.67204	eTLS_na	mTLS_na
5.40476	119.796	mTLS_na		3.35356	569.033	mTLS_na		87.1143	928.422	mTLS_na		5.89965	119.796	mTLS_na
0.615249	0	mTLS_na		2.34766	1495.73	mTLS_na		22.9747	1442.31	mTLS_na		0.186194	53.4188	mTLS_na
1.72125	eTLS_na	mTLS_na		2.41905	eTLS_na	mTLS_na		64.2444	eTLS_na	mTLS_na		6.88499	eTLS_na	mTLS_na
3.89283	0	mTLS_na		54.4996	2582.62	mTLS_na		250.91	583.171	mTLS_na		13.8018	27.7701	mTLS_na
16.992	268.974	mTLS_na		14.3818	1465.91	mTLS_na		295.962	1564.53	mTLS_na		95.8857	264.491	mTLS_na
2.17896	eTLS_na	mTLS_na		0.860114	eTLS_na	mTLS_na		120.37	eTLS_na	mTLS_na		2.2363	eTLS_na	mTLS_na
0.45565	eTLS_na	mTLS_na		0.878753	eTLS_na	mTLS_na		53.905	eTLS_na	mTLS_na		18.3969	eTLS_na	mTLS_na
3.90809	eTLS_na	mTLS_na		3.60356	eTLS_na	mTLS_na		249.762	eTLS_na	mTLS_na		0.507544	eTLS_na	mTLS_na
0.0134959	eTLS_na	mTLS_na		0.242926	eTLS_na	mTLS_na		8.02332	eTLS_na	mTLS_na		0	eTLS_na	mTLS_na
0.0565954	eTLS_na	mTLS_na		1.83935	eTLS_na	mTLS_na		241.648	eTLS_na	mTLS_na		0.155637	eTLS_na	mTLS_na
0.317107	eTLS_na	mTLS_na		0.317107	eTLS_na	mTLS_na		27.2976	eTLS_na	mTLS_na		9.61891	eTLS_na	mTLS_na
0.618271	eTLS_na	mTLS_na		0.277774	eTLS_na	mTLS_na		11.8457	eTLS_na	mTLS_na		0	eTLS_na	mTLS_na
0.360054	eTLS_na	mTLS_na		0.936141	eTLS_na	mTLS_na		30.6046	eTLS_na	mTLS_na		0	eTLS_na	mTLS_na
0.355065	eTLS_na	mTLS_na		0.966986	eTLS_na	mTLS_na		27.4609	eTLS_na	mTLS_na		1.17096	eTLS_na	mTLS_na
1.21324	eTLS_na	mTLS_na		9.46331	eTLS_na	mTLS_na		294.576	eTLS_na	mTLS_na		1.69854	eTLS_na	mTLS_na
0.603012	eTLS_na	mTLS_na		1.55244	eTLS_na	mTLS_na		129.134	eTLS_na	mTLS_na		0.615842	eTLS_na	mTLS_na
1.47044	eTLS_na	mTLS_na		2.13451	eTLS_na	mTLS_na		178.824	eTLS_na	mTLS_na		1.72342	eTLS_na	mTLS_na
0.121821	eTLS_na	mTLS_na		0.372629	eTLS_na	mTLS_na		85.8694	eTLS_na	mTLS_na		0.0788253	eTLS_na	mTLS_na
2.30749	eTLS_na	mTLS_na		3.14991	eTLS_na	mTLS_na		65.7158	eTLS_na	mTLS_na		21.119	eTLS_na	mTLS_na
4.43883	eTLS_na	mTLS_na		3.85837	eTLS_na	mTLS_na		45.9248	eTLS_na	mTLS_na		2.18527	eTLS_na	mTLS_na
0.56579	eTLS_na	mTLS_na		2.11556	eTLS_na	mTLS_na		72.3227	eTLS_na	mTLS_na		0	eTLS_na	mTLS_na
0.34678	0	mTLS_na		1.65587	457.23	mTLS_na		20.7808	266.717	mTLS_na		0.710899	0	mTLS_na
0.959515	eTLS_na	mTLS_na		0.14519	eTLS_na	mTLS_na		6.29997	eTLS_na	mTLS_na		0.107314	eTLS_na	mTLS_na
7.33723	eTLS_na	mTLS_na		2.18407	eTLS_na	mTLS_na		15.7471	eTLS_na	mTLS_na		0.27981	eTLS_na	mTLS_na
0.944638	eTLS_na	mTLS_na		0.0584312	eTLS_na	mTLS_na		4.06097	eTLS_na	mTLS_na		0.720652	eTLS_na	mTLS_na
0.961736	eTLS_na	mTLS_na		1.16421	eTLS_na	mTLS_na		5.41609	eTLS_na	mTLS_na		0	eTLS_na	mTLS_na
4.21649	eTLS_na	mTLS_na		0.261607	eTLS_na	mTLS_na		18.5126	eTLS_na	mTLS_na		0.261607	eTLS_na	mTLS_na
4.60606	eTLS_na	mTLS_na		0.703215	eTLS_na	mTLS_na		24.8499	eTLS_na	mTLS_na		4.7467	eTLS_na	mTLS_na
1.52315	eTLS_na	mTLS_na		0.335093	eTLS_na	mTLS_na		12.7335	eTLS_na	mTLS_na		0.274167	eTLS_na	mTLS_na

## Sheet: Fig. 1H
CD8+ T cells				GZMB+CD8+ T cells				CD20+ B cells
	low	high			low	high			low	high
16	1			16		1		16	1
23	1			23	1			23	1
22		1		22	1			22	1
46		1		46		1		46		1
42		1		42		1		42	1
45	1			45	1			45		1
94		0		94		0		94		0
129		0		129		0		129		0
61	1			61	1			61	1
117		0		117		0		117		0
23	1			23		1		23	1
53		1		53	1			53		1
40	1			40	1			40	1
50		1		50		1		50		1
3	1			3	1			3		1
7	1			7	1			7	1
142		0		142		0		142		0
70	1			70	1			70	1
42		1		42		1		42		1
10		1		10	1			10	1
54	1			54		1		54		1
86		0		86		0		86		0
31	1			31	1			31	1
94	1			94	1			94		1
68		1		68	1			68		1
54	1			54	1			54	1
16		1		16	1			16	1
151		0		151		0		151		0
18		1		18		1		18		1
24	1			24		1		24		1
100	0			100	0			100		0
18		1		18	1			18	1
24		1		24	1			24	1
144		0		144		0		144		0
29	1			29		1		29	1
104	1			104	1			104	1
2	1			2	1			2		1
115		0		115		0		115		0
101	0			101		0		101	0
16		1		16		1		16	1
125	1			125	1			125	1
21	1			21		1		21	1
0	1			0	1			0		1
17	1			17	1			17	1
149	0			149	0			149	0
103		0		103		0		103		0
85		1		85		1		85		1
61	1			61	1			61	1
35		1		35		1		35		1
111	0			111	0			111	0
86	0			86	0			86	0
57	1			57	1			57	1
98		0		98	0			98		0
104		0		104		0		104		0
82	0			82		0		82		0
93		0		93	0			93		0
162		0		162		0		162		0
107		1		107		1		107		1
30	1			30	1			30	1
149		0		149		0		149	0
50	1			50	1			50	1
55		1		55		1		55		1
127	0			127		0		127	0
25	1			25	1			25	1
80		1		80		1		80		1
15	1			15		1		15	1
29		0		29	0			29		0
65	1			65	1			65	1
	p value	type of test
CD8	0.0415	Log-rank
CD8+GZMB+	0.0274	Log-rank
CD20	0.004	Log-rank
number of the patients in the graphs	68
Statisticial significance was determined by log-rank test.

## Sheet: Fig. 1G
id	study	mean	lower	upper	p.value	group
1	CD8+ GZMB-	0.86	0.73	1.02	0.09	eTLS
2	CD8+ GZMB+	0.95	0.84	1.07	0.39	eTLS
3	DC LAMP	0.99	0.85	1.14	0.84	eTLS
4	CD20+	0.86	0.73	1.01	0.072	eTLS
5	CD8+ GZMB-	1.02	0.54	1.92	0.95	mTLS
6	CD8+ GZMB+	0.77	0.58	1.02	0.065	mTLS
7	DC LAMP	0.99	0.75	1.3	0.93	mTLS
8	CD20+	1.15	0.47	1.85	0.75	mTLS
9	CD8+ GZMB-	0.86	0.74	0.99	0.041	nTLS
10	CD8+ GZMB+	0.89	0.77	1.02	0.084	nTLS
11	DC LAMP	0.82	0.64	1.05	0.11	nTLS
12	CD20+	0.82	0.7	0.95	0.007	nTLS

## Sheet: Fig. 2A
	Cluster 1																							Cluster 2																		Cluster 3
RepName	1	2	3	4	5	6	7	8	9	10	11	12	13	14	15	16	17	18	19	20	21	22	23	24	25	26	27	28	29	30	31	32	33	34	35	36	37	38	39	40	41	42	43	44	45	46	47	48	49
BLK	0.0603516	0.0136106	0.0505381	0.0162425	0.0690568	0	0.0645333	0	0.0305215	0	0	1.44266	0.0106412	0.0243263	0.327664	0.0233583	0.0124281	0.18054	0	0	0.0316058	0	0.098246	0.203004	0.0448146	0.0445232	0.548931	0.0496038	0.0174626	0.0107703	0	0.100887	0.0218807	0.0389479	0.0477937	0.0127619	0.0104367	0.245276	0.110451	0.0197005	0.0426472	0.270322	0.0388805	0.1246	0.317787	0	0.147316	0.116343	0.0320873
CR2	0.419777	0.112724	1.62351	0.0856047	1.06959	0.035604	0.129569	0.956997	0.0689404	0.0720331	2.7823	1.66866	0.0640958	0.161178	2.51541	0.117246	0.24329	7.56469	0.114537	2.84948	0.126915	0.126816	0.295884	0.042457	0.0449889	0.335223	0.456404	0.0213414	0.0584351	0.054061	2.72206	0.468415	1.07632	5.28819	0.00959592	0.839155	0.267171	1.50611	0.388083	0.158217	0.503053	0.674556	1.58729	0.808472	0.34181	0.130301	1.92256	0.153678	0.752957
HLA-DOB	0.93865	0.285885	0.727432	1.04314	0.542439	0.0187218	0.897984	0.208164	1.83933	1.16432	0.0203764	0.492036	3.61365	0.612796	1.54379	0.565973	0.651927	1.14964	1.22504	1.21268	0.247929	0.164847	0.64284	0.266657	0.879689	3.36376	1.91691	0.101823	0.625613	0.76356	0.429288	6.87676	1.87693	0.611047	0.777878	2.1659	1.42318	1.08312	0.577618	3.61366	0.225126	1.45749	4.96547	0.390796	0.654007	10.9895	0.662833	3.77455	0.326403
TNFRSF17	0.145795	0.18084	0	0.117714	0	0.0342711	0.0623589	0	0	0	0.0372999	0	0	0.117533	0.884682	0.0846423	0.0600466	0	0.0250567	0	0	1.34275	0.11867	0.449543	0.405981	1.23691	0.292878	0	0.295299	0.7025	0.141172	2.01067	2.53721	0.329311	0.41565	0	0.0504252	1.42207	0.0889414	0.0951835	0	1.56728	0.500939	1.83539	0.548355	0	0.345713	2.01178	0.213167
FAS	4.05524	8.87281	5.59837	11.6952	8.63853	4.27175	5.9232	11.6208	26.8201	9.71911	3.27147	16.516	16.7603	24.7831	28.0954	34.911	16.9987	8.22346	22.0494	13.4706	15.116	30.686	22.3063	10.6341	17.4934	10.2164	10.7446	10.4602	19.6564	11.0502	9.5869	10.3553	34.3088	15.9909	5.94985	14.1931	7.5974	10.7101	15.5368	9.85511	4.89297	14.5718	7.8012	21.5161	18.4995	7.9064	4.44794	18.3575	18.3789
FASLG	0.609028	0.0462233	0.114422	0.573679	0	0.0192715	0.420793	0.041774	1.30605	0	0	0.284026	0.0433668	0.502299	0.405839	0.190387	0.0253243	0.0817513	0.1409	0.0604844	0.171739	0.480495	0.367021	0.666446	1.17191	1.69351	2.03122	0.173274	0.790735	0.409666	0.904988	2.02148	0.178343	0.18518	2.05164	0.884155	0.340265	0.322088	0.500141	0.856387	0.260703	1.19608	1.24414	0.866954	1.75762	0.453399	0.240146	1.01482	0.141664
GNLY	0.457313	0.0601615	0.040616	0.28718	0.0158569	0.0684073	0.269691	0.197711	4.79546	0.192222	0.0124089	0.235245	0.0513124	0.414467	0.449216	0.131407	0.0399523	0.0760019	0	0.214699	0.609615	0.101523	0.92775	0.774956	1.43164	0.393602	0.887733	0.330311	0.542655	0.121181	0.25361	0.608097	0.281358	0.845134	2.48899	2.5846	0.276793	0.335106	0.473421	1.99492	0.445566	0.782099	0.458291	0.180735	0.602005	3.69569	0.372095	2.10625	0.122491
GZMA	3.37396	0.111741	0.875918	1.7113	0.215979	0	1.69538	0.19636	3.4663	0.209453	0.126761	0.228869	0.0582418	3.51497	1.34503	1.11865	0.646204	0.164689	0.652844	0.792001	0.951418	2.21248	3.29354	1.15738	4.96692	4.63002	9.6768	0.504199	3.47262	0.736853	0.863576	8.76576	8.80219	0.42634	3.71451	5.65773	0.856834	2.25979	1.81357	6.68515	1.51721	5.49539	2.6009	4.17493	6.27395	2.68939	0.875404	5.96554	1.22934
GZMB	1.34843	0.153739	0	1.34073	0.342872	0.147917	0.157002	0.133597	0.795591	0.38239	0.134158	2.61602	0.0369842	0.321279	0.267956	0.121775	0.237569	0.0896393	0	0.851111	0.714008	0	1.53656	0.323378	1.36286	0.348171	2.09511	0	0.728306	0	0	4.90891	0.342213	0.0676826	2.32553	10.2681	0.181366	0.795637	0.383879	2.19104	0.444667	1.18111	0.180175	0.168996	2.87954	2.1589	1.94562	2.31973	0.0418203
KLRB1	0.200247	0.12419	0.0838426	0.363775	0.130932	0.0706058	0.471067	0.0765245	1.11397	0.015872	0.128077	0	0.105923	3.0833	1.77467	0.736278	0.494836	0.285253	0.705503	0.0923328	0.524339	2.17955	2.44485	0.645502	1.39401	1.92046	2.86053	0.376195	0.965681	0.750453	0.794977	0.418427	6.67921	1.8092	1.68094	1.2068	1.10813	3.45875	0.977272	1.04586	0.283006	1.89636	1.26138	1.1596	0.48955	0.584473	0.50276	1.25966	1.39736
KLRD1	0.0254966	0.0047917	0	0.0171548	0.0083355	0.0059933	0.0290808	0.00938268	0.0300867	0.0444601	0.0108716	0.0883299	0.0134867	0.220614	0.0922848	0.0526301	0.192517	0.00726401	0.00730316	0.0783757	0.0044508	0.106736	0.100305	0.142938	0.118329	0.0313493	0.140376	0.0119748	0.0713146	0.0045501	0.238652	0.149174	0.289641	0.0082271	0.0430747	0.010783	0.0646677	0.0794428	0.0518467	0.160908	0.0300284	0.0804852	0.0340682	0.0273896	0.0543411	0.0443901	0.0877235	0.187982	0.154762
KLRK1	0.0625042	0.0328908	0.0407094	0.372884	0	0.0114274	0.166345	0.0577984	0.725276	0.0616525	0.0373122	0	0.00857173	0.713268	0.605508	0.0752624	0.135149	0.0415509	0.158744	0.0896635	0.203672	0.732649	0.455049	0.299794	0.75808	0.842811	1.67104	0.0799135	0.468882	0.190865	0.442485	1.01583	1.95641	0.0470599	0.446585	0	0.311057	0.368805	0.47451	0.825194	0.412237	0.423056	0.264471	0.567933	0.73138	0.11949	0.081371	1.23311	0.18739
PRF1	1.09983	0.41087	1.00067	0.996456	0.518761	0.0690729	0.46503	0.219598	2.0805	0.00931643	0	0.12216	0.031087	1.30761	1.08861	0.14785	0.302558	0.125577	0.303009	0.314342	0.153887	0	0.789284	1.15315	1.76742	2.12445	3.06296	0.296722	2.39769	0.933432	0.0682874	5.82085	0	0.132744	2.55044	0.0124274	0.315057	1.05093	0.501929	2.03352	0.664469	2.12093	0.799295	1.62173	2.65249	2.43761	0.98369	2.39705	0.257781
CCL13	0.642172	0.0202754	0	0.072588	0.058784	0	0.346081	0.259586	0.045467	0	0	0.0622924	0.0634079	0	0.574249	0.139185	0.074055	0	0.0927066	0.265308	0.376658	0	0.951303	0.453614	1.66898	0.464275	1.06355	0.0422248	1.05788	0	0	1.42773	2.34684	0.0580195	1.4809	0.152088	0	0.170511	0.767835	1.0565	0.190591	1.01248	0.102967	0.362171	0.270513	2.20976	0.376205	0.291896	0.0238997
CCL22	0	0.00572047	0	0.0273065	0	0	0.0650953	0	0	0	0	0.0527254	0	0.0245381	0.0324036	0	0.0104469	0.02168	0.0523123	0.0280702	0.239107	0	0.0412923	0.0711013	0.103594	0.13099	0.107572	0.0178699	0.156575	0.0181068	0.0196489	0.169608	0.735707	0.0327392	0.01607	0.04291	0.0614108	0.178686	0.0309481	0.13248	0.0716975	0.0649227	0	0.0357639	0.114483	0.171452	0.0353807	0.0617664	0.0202292
CD209	2.12648	0.570838	0.177803	0.654152	1.32621	0.480719	1.13282	0.569416	0.881651	0.49426	0.454588	8.43217	0.496546	2.57295	5.23572	3.41909	2.94104	0.76412	2.31048	3.31431	2.2122	3.63501	1.77372	1.5036	1.60571	1.55817	1.46668	0.991985	2.39927	5.0556	0.792086	2.66204	5.28735	2.58547	0.977027	0.694751	0.324668	0.735761	1.39074	1.16003	0.864712	2.00792	0.815936	1.31679	1.75271	4.27466	1.72555	3.18384	0.793196
LAMP3	14.7005	1.37108	1.45146	1.79404	2.50524	1.14878	3.06856	0.335342	12.7829	5.36732	0.0300075	15.3055	2.79881	2.33234	1.76057	1.49807	4.76226	8.63813	0.456912	4.3338	1.71989	3.14249	0.795572	1.62196	5.26928	4.18224	3.28993	0.408565	4.53259	2.14201	0.386144	8.07151	9.35534	0.820015	4.01264	8.11033	3.66452	1.48302	1.64571	15.3914	0.442043	1.73118	5.27819	1.78368	2.19103	9.10519	6.15143	4.96645	0.831471
NPR1	11.2788	18.449	54.2273	75.5515	4.07394	13.3043	16.7502	0.93136	16.8659	17.6841	1.20031	12.4336	19.7379	12.8065	13.2706	16.7938	8.95071	5.50417	11.5196	1.81884	32.8957	5.71707	17.1237	55.0672	27.8708	31.5366	12.5497	26.3966	66.8272	25.4542	53.7336	14.5492	17.7357	52.3978	65.5432	11.8925	65.2327	24.4437	44.0622	8.27204	6.16613	26.4642	11.9104	18.6442	9.63226	9.07114	3.10117	14.784	10.7006
PPFIBP2	5.62807	5.77051	3.00526	4.78325	6.89158	4.37654	4.08507	1.07333	3.31428	7.0113	6.48246	2.38024	3.33077	5.52657	5.00818	4.99984	4.59281	2.58124	3.99135	2.69872	5.11641	3.8434	5.46325	5.32898	5.67928	4.43368	7.00037	2.62937	6.88006	3.36577	8.69681	2.65674	3.44355	3.1671	4.77849	3.32399	3.9744	2.97231	5.22308	2.35613	3.13179	6.28818	4.88997	4.42538	4.0778	6.38378	1.39222	3.53298	4.90533
CD19	0.179287	1.53822	0.441699	0.264336	0	0.269354	0.0466772	0.0417047	0.0551907	0.0605499	0	0.0189036	3.11723	0.29912	0.827759	0.464617	0.106748	0.0310917	0.0187555	0	0.0285757	1.14214	0.0666203	1.30009	0.101296	1.08688	1.21184	0.160172	0.210513	0.0584265	0.792532	0.684109	0.0593489	0.158463	0.138277	0.0692304	0.0283084	0.753988	0.233012	0.106871	0.308469	0.977623	0.406212	0.500075	1.74444	0.117353	0.525161	0.830442	0.029011
CD3E	1.69479	0.416579	0.174289	1.98153	0.357231	0.0122311	1.39096	0.36234	4.28927	0.00824851	0.252929	0.234341	0.0917452	4.37083	4.48677	1.15798	0.626831	0.348371	1.23407	0.451054	0.735734	0.261391	3.95993	2.78579	5.9502	5.25894	13.5477	0.109971	2.82043	1.28144	2.18663	8.95904	6.22538	0.856278	5.99961	11.9931	2.05158	4.87787	2.85682	3.29511	2.1326	4.7012	2.7711	4.49616	2.91598	1.63063	2.58377	7.77116	1.23799
CD4	2.50511	0.629822	1.52282	1.87903	1.52877	0.419834	2.00008	0.794229	4.23708	0.64863	0.274163	0.821257	0.790156	1.6859	1.66455	0.584435	0.748968	1.13334	0.775756	0.748672	1.25846	0.924417	2.27313	4.78797	2.83937	3.28208	4.86356	0.632945	2.19557	0.990982	1.01878	5.34701	3.07286	4.05514	2.98312	0.755351	0.960286	1.27137	2.6942	2.75608	2.76515	1.96154	0.874014	1.60905	1.35573	2.30472	1.40869	2.58971	0.88053
CD68	17.7098	3.05497	2.78814	11.7105	6.41925	1.62427	9.59803	20.0677	26.0188	3.38379	1.99537	20.9049	6.24865	14.2295	16.1578	8.49984	10.1015	8.96614	7.88961	7.41961	8.16893	8.87858	9.38315	8.36131	17.2601	9.48873	25.4254	4.99656	13.1576	4.39536	6.50534	37.5121	22.9687	4.03988	15.0619	14.3223	11.2396	14.7458	11.1853	22.3327	42.4713	20.5402	7.6789	15.1652	13.4063	14.2514	28.8002	28.3628	5.05605
CD8A	0.988953	0.440813	0.0454667	1.95078	0.306198	0.516895	0.801194	0.401149	1.30772	0.27758	1.75024	1.76344	0.387723	4.46458	2.60753	1.5682	0.54507	0.411858	0.440905	0.570807	0.319884	5.86424	2.53561	1.03873	4.29382	4.97187	7.02141	0.392072	2.223	0.770317	1.72705	3.91414	9.43403	0.735829	2.85075	2.55745	1.63375	3.30994	2.6084	1.48878	2.37399	4.60681	1.63818	4.63833	3.04787	0.950855	1.70968	7.94928	1.83488
MS4A1	0.0520697	0.0137	0	0.134881	0.00993006	0.0285592	0.116923	0.0128972	0.0307219	0	0.0543957	0	0.123178	0.190991	2.88104	0.22924	0.0344017	0.116824	0.0678618	0.0616234	0	0.699348	0.519179	0.263936	0.456728	0.291302	2.66438	0.0035664	0.164055	0.130093	0.00588217	0.888555	0.914013	0.0490046	0.933288	0	0.0472736	2.09854	0.111177	0.198299	0.300491	2.61213	0.900124	0.828983	1.5651	0.186642	0.923596	1.97233	0.222049
PTPRC	12.2499	3.11513	4.48496	14.2477	1.95479	1.82539	11.5665	4.8158	18.6243	2.12553	2.49238	15.1457	3.33449	24.5254	25.6553	10.8722	8.46992	5.66398	10.5649	6.08215	6.97803	18.3607	19.1891	16.4001	32.5547	19.4555	46.4577	3.28459	14.8724	9.82123	9.04262	36.7419	58.8184	8.23247	17.5269	21.7069	11.6084	19.7228	13.5869	20.5739	16.2655	24.4718	12.779	24.353	23.2271	8.8754	16.0516	34.1907	7.73323
CD244	0.0292701	0.0577592	0.457531	0.103392	0	0	0	0	0.323808	0.0243601	0	0.0177455	0	0.289052	0.482585	0.128863	0.0843853	0.0583736	0.0528194	0.170053	0.026825	0	0.0625387	0.129223	0.256742	0.377885	0.74315	0.186445	0.306304	0.0639881	0.178554	0.0214065	0.854263	0.165282	0.356965	0	0.150586	0.222053	0.281232	0.702262	0.253374	0.563747	0.124664	0.185712	0.423841	0.236064	0.114316	0.519709	0.183827
CTLA4	0.118544	0.0389874	0	0.418738	0.135643	0.0162547	0.488017	0	0.52457	0.0657723	0.442283	0	0.0121927	0.256431	0.607321	0.240875	0.2136	0.18716	0.261456	0.012754	0.217282	0.318432	0.731703	1.18239	0.847248	0.637681	1.25021	0.0811939	0.453527	0.629368	0.361572	2.05182	1.0279	0.133879	1.38	0.848105	0.107625	0.627646	0.337478	1.4898	0.171027	0.654864	0.702884	0.369102	1.2484	0.29744	0.598013	1.79611	0.13787
EOMES	0.190818	0.0456417	0.0451931	0.0925946	0.0264657	0.0761163	0.155812	0.0515605	0.286581	0.00641651	0.11391	0.210339	0.0142737	0.378511	0.400733	0.0391648	0.100023	0.0403614	0.055651	0.0149308	0.0211973	0.338893	0.560077	0.170188	0.879144	0.582285	1.88369	0.0807941	0.261563	0.440628	0.039193	0.42289	1.11529	0.18285	0.38465	0.0256774	0.160992	0.53737	0.222232	0.34353	0.557749	0.642316	0.295531	0.876428	0.24358	0.223847	0.474249	0.9692	0.139881
FOXP3	0.23694	0.0623411	0.154321	0.409177	0.0301241	0.0216595	0.679842	0.113463	0.419394	0.0219104	0.0235737	0.191532	0.129974	0.0742815	0.0735689	0.0534944	0.237186	0.183762	0.126688	0.0849738	0.0482549	0.231443	0.281249	0.568226	0.547375	0.475838	0.802102	0.0216382	0.524342	0.0739972	0.0535329	1.07822	0.4844	0.178394	0.583762	1.41263	0.207148	0.287102	0.281057	0.571486	0.17906	0.448096	0.277021	0.343352	0.0866408	0.48127	0.353444	0.532889	0.0306188
HAVCR2	1.81654	0.342876	0.643002	2.24428	0.256055	0.0649785	1.01484	0.680779	2.19017	0.33596	0.483262	1.80359	0.560514	2.36215	1.58909	0.624101	1.10054	0.905686	1.12435	0.994193	0.554931	0.713616	1.14375	2.37622	2.12963	1.51249	2.31376	0.881757	1.61746	0.460427	0.767305	2.90733	3.30728	1.54608	2.40802	2.38685	1.29866	1.72885	1.18044	2.6168	2.62078	1.96926	0.784894	1.80956	0.65847	1.57121	1.88932	2.20635	0.483776
IDO1	4.8487	0.717601	0.248691	3.57389	0.554808	0.169538	2.18663	0.0612498	19.6859	1.75537	0.151959	2.99839	0.366549	0.930291	1.4227	1.61742	0.3451	0.380748	1.0208	0.305175	2.62176	14.4928	0.241728	0.998958	27.6368	40.7044	16.7944	0.288927	2.52474	0.79499	0.492969	22.3757	37.9621	37.5512	28.3837	51.5315	6.42704	1.16674	2.51053	3.79465	0.269822	1.25964	5.89162	1.50401	2.01058	19.7088	2.04754	3.51254	1.91732
IL10	1.30936	0.470661	0.168157	0.677481	1.12543	0.0101149	0.506134	0.259453	0.38083	0	0.594478	0.626112	0.386947	0.270576	0.80394	1.11585	0.677881	0.220671	1.64916	0.484126	0.833789	0	0.595418	0.94082	0.766866	0.301577	0.412997	0.353674	0.792701	0.737204	0.399995	0.0899149	0.514829	3.54064	0.0817843	0.664241	0.156268	0.268151	0.288756	0.365207	0.653758	0.704873	0.190972	0.606708	0.356056	0.515606	0.918316	1.26612	0.0343172
LAG3	2.00612	1.38691	0.459561	0.944839	0.395773	1.18379	0.849171	0.16449	2.52237	0.368462	0.557485	0.838787	0.22199	1.56147	0.60313	0.580993	0.727937	0.30351	0.108188	0.428695	0.355027	1.39873	2.26631	3.82772	0.844996	1.14315	1.59422	1.13714	1.92888	0.518497	0.300083	4.63421	1.40449	2.21875	2.85306	0.348145	0.561054	0.236158	3.95841	1.92843	2.51504	3.64382	0.436744	4.07696	1.18383	0.788512	0.61464	3.84203	0.180218
NOS2	0.0288343	0.155524	0.394379	0.0724284	0.109978	0.15815	0.100718	0.128556	0.0765569	0.0106655	0.223766	0.0349625	0.0474514	0.0867805	0.0966915	0.0846295	0.0311733	0.124593	0.0462515	0.0868629	0.0880852	0.126744	0.0821434	0.301745	0.0624491	0.0868602	0.0412971	0.244892	0.0908473	0.192108	0.0130293	0.112468	0.0975703	0.162821	0.0426243	0.0426808	0	0.0182289	0.123131	0.0439242	0.0713145	0.232473	0.110768	0.210049	0.379573	0.0516775	0.286226	0.157004	0.245925
PDCD1	0.240976	0.0634031	0	0.302653	0.183823	0	0.420867	0	0.213269	0	0.323667	0.0973973	0.0247853	0.0453282	0.0448933	0	0	0	0.0483171	0.0518528	0.147231	0.294232	0.171624	0.197014	0.260953	0.622214	0.784391	0.0990308	0.149136	0.0752578	0	1.40989	0	0.181433	0.267168	0.208073	0	0.152344	0.171507	0.0917718	0.198666	0.359787	0.241492	0.26898	0.951661	0.259131	0.196072	0.199672	0
PTGER4	0.906695	0.776889	0.52449	0.606839	0.341276	0.4515	0.598295	0.184392	0.897472	0.105909	0.790519	0.144658	0.309221	0.255827	1.10017	0.266657	0.19347	0.160599	0.215287	0.246443	0.437344	1.74801	0.679738	1.27578	1.0387	0.97034	1.9339	0.269653	1.13973	1.01343	0.954187	0.95976	0.923459	1.05093	0.80684	0.282548	0.180522	0.565666	0.407564	0.381647	2.28675	1.15423	0.430406	0.748532	1.57049	0.179606	0.355279	0.70327	0.388506
SMAD7	1.49112	0.93827	2.23234	1.21862	1.46109	1.9352	0.949477	4.40957	0.438653	0.652539	1.84295	0.804702	0.845033	0.51198	0.356826	0.364154	0.626668	0.38952	0.500262	0.536869	0.862279	0.55389	0.753857	0.873621	1.53377	0.498894	1.25676	1.69509	0.479256	1.24357	0.347335	1.10588	1.04467	2.258	0.800982	1.08804	0.427106	0.21509	0.717469	0.287933	0.467484	0.729975	1.1281	1.00382	0.917866	0.776886	0.60287	0.620503	0.304832
TGFB1	1.37942	0.924467	1.62734	1.5813	1.31036	0.214128	1.85071	6.10365	2.05006	0.418778	1.42162	2.08286	0.762934	4.82472	5.74576	3.19955	4.13162	3.11434	3.6321	3.78027	3.86413	6.90235	7.00676	1.95338	1.9109	2.21769	3.00921	1.96805	2.32828	1.91015	0.688002	1.63698	1.15593	2.29271	3.53482	3.13018	3.81223	4.69558	5.94612	4.07379	3.45995	2.61133	0.834641	2.38527	2.32979	6.67504	8.01757	8.27201	4.86137
TIGIT	0.0555319	0.0191769	0.0203447	0.143849	0.00794274	0	0.0675444	0.0103161	0.0368603	0.0115541	0	0.0841679	0	0.0470055	0.104748	0.0940316	0.0250153	0.0415305	0.0125263	0	0.0127233	0.0101707	0.0296625	0.0612912	0.198447	0.143387	0.336212	0.0342318	0.138252	0	0.0235248	0.84272	0.132125	0.0391972	0.146223	0.44182	0.0420141	0.105321	0.0889268	0.23792	0.0515043	0.230079	0.125214	0.127233	0.228444	0.052251	0.0609982	0.10846	0.0129171
CD226	0.0882201	0.0720778	0.0786271	0.145789	0.0566709	0.0101867	0.0903608	0.137088	0.0739674	0.0978952	0.0194023	0.127613	0.0745004	0.249789	0.216252	0.0754773	0.128284	0.120379	0.0763404	0.101909	0	0.0816379	0.132275	0.163991	0.140786	0.171841	0.342175	0.0407069	0.146291	0.0812043	0.201418	0.249022	0.6049	0.129347	0.144139	0.142039	0.0768154	0.1908	0.0925292	0.155608	0.130149	0.144194	0.136491	0.149481	0.211891	0.119831	0.15414	0.211052	0.115203
CD69	0.709156	0.159089	0.160442	0.534396	0.580824	0.122829	0.759889	0.026625	0.845634	0.21537	0.922422	0.307745	0.0829206	0.412818	1.10141	0.677507	1.05991	0.290299	0.709452	0.250577	0.738852	0.503121	1.48861	1.31824	1.24164	1.00228	0.874739	0.177927	1.1894	0.34503	0.647637	1.61597	2.40598	0.134887	0.645539	0.685068	0.406633	0.884852	0.350646	0.750511	0.627721	1.20368	1.02486	0.568348	0.510985	0.818771	1.01311	3.67937	0.215309
CXCL16	5.35131	2.90358	6.06361	5.42571	4.95398	4.27186	2.56078	8.73347	4.28721	2.32656	1.8435	11.1601	0.859468	2.97279	1.82748	1.89685	5.74995	2.61898	2.24913	3.43979	1.72031	5.72252	2.50128	11.5397	5.93098	7.09435	4.91372	4.23034	6.97541	3.90506	3.21158	11.514	6.91533	4.53053	10.07	13.7918	18.9846	10.8598	3.55543	12.3834	2.6021	4.96333	4.55872	5.65612	5.00185	9.97872	1.18984	2.5911	3.14092
FOXJ1	2.74571	2.61232	1.932	0.146251	4.0581	7.59706	4.75869	1.73908	2.93627	6.12086	0.0878069	2.9131	0.201719	0.258237	4.07388	0.653113	1.50778	4.07425	7.35351	1.36099	1.52778	2.99331	0.605274	0.513095	1.58223	8.10236	3.21747	0.181344	18.4492	7.24787	1.73919	7.93661	4.64551	2.99015	21.1277	0.0362878	0.969422	8.67912	1.81458	0.672208	4.74955	1.52265	3.50499	0.674021	0.839066	7.52199	2.56119	0.626808	0.99602
IL15RA	1.11724	0.330701	1.39848	1.20039	0.226382	0.114897	0.897235	2.71542	1.89517	3.98405	0.0625259	0.747903	0.165187	1.17556	3.62943	0.417775	1.01495	0.394564	0.385023	0.92406	6.50611	2.88177	1.07751	1.19886	2.18531	2.04339	3.44575	0.502182	1.65003	0.268958	0.544288	4.97063	1.25526	2.02409	2.09026	6.21881	1.85257	1.84856	1.19274	4.78668	0.604456	1.03213	2.57165	1.2881	1.80778	3.86704	0.94882	2.57059	1.67838
IL18	1.05499	0.36512	1.7918	3.03477	3.99291	0.494069	2.90352	0.795992	1.16352	0.774455	0.755735	1.29889	0.100163	1.10824	0.997826	1.33018	0.298302	0.66356	1.70852	0.649597	1.16023	2.63969	3.49096	3.2643	4.02843	4.10701	3.74046	4.32886	2.27926	3.96385	0.473049	4.86676	5.62259	4.83916	2.24933	4.19231	1.68968	1.43909	2.56445	3.15238	0.642278	2.15188	1.21176	4.12488	1.94429	2.04204	0.49919	1.24495	1.82726
IL21R	0.534805	0.107064	0	0.412503	0.0177376	0.025507	0.27267	0.0760241	0.56935	0	0.0555225	0.0657867	0.0047832	0.0831027	0.11696	0.020999	0.0223455	0.0154575	0.0233112	0.0100068	0.0994466	0.181704	0.331209	0.463852	0.795687	0.760494	1.35633	0.0541491	0.729991	0.222696	0.010507	0.963647	0.570446	0.0612742	0.438255	0.0803098	0.0609862	0.194776	0.330983	0.673002	0.143773	0.430487	0.182533	0.570999	0.214266	0.200033	0.211898	0.374327	0.0144231
KLRC1	0.156711	0.0742177	0.0306201	0.184519	0	0	0.0938388	0	1.69205	0.469523	0.182421	0	0.0676969	0.159179	0.359097	0.0743	0.152481	0.0156265	0.188529	0.222557	0.28724	0.0229613	1.02681	0.292116	0.407285	0.708114	0.355031	0.0257605	1.06861	0	0.180573	1.39824	0.0198856	0.10619	0.677601	0.0115983	0.161246	0.208051	0.301141	2.32755	0.116276	0.336924	0.526105	0.176763	0.206294	0.758326	0.351924	0.40068	0.160389
KLRF1	0.973126	2.10569	12.0641	0.837623	2.30377	12.0092	0.376752	0.059843	0.207885	0.57716	0.0300472	5.33011	0.869745	0.719564	0.900203	0.409105	1.62042	0.60229	1.55421	1.58129	2.89077	0.0983326	0.143392	5.72826	2.26748	1.3863	1.10101	1.40659	0.464431	2.38937	0.318422	0.0981642	6.9832	0.0757938	0.669658	14.2801	0.568684	1.86153	0.716472	0.920107	0.788431	0.420844	3.11057	1.6441	0.0883461	0.685596	0.344018	0.500479	3.46558
LILRB1	2.62559	0.444087	0.91261	1.6697	0.596239	0.137306	1.26742	0.546691	3.56446	0.770743	0.35748	2.06989	0.252041	1.80373	1.24941	0.847601	0.803362	0.757484	0.716633	1.18605	0.521072	1.71665	1.60606	4.94846	2.93382	3.05133	3.88726	0.475038	1.90005	1.02283	0.358829	4.65854	2.64183	2.29963	1.76038	1.03306	1.05677	1.26925	2.11197	3.17784	1.55969	2.10928	0.825641	3.22552	1.73884	1.74241	1.67386	2.50357	0.282756
NCR1	0	0	0	0.220314	0	0	0	0.0265477	0.158096	0	0.0599991	0	0	0	0.037449	0	0.0482942	0	0	0	0	0	0.222668	0	0.145105	0	0.287409	0.0367056	0.271006	0	0	0.0980086	0	0.0756737	0.173314	0.0495913	0	0.147676	0.0476891	0.204144	0	0.0800125	0.0783288	0.164861	0.0882061	0.144107	0.0327117	0.379834	0
NECTIN2	13.7508	11.175	12.3964	16.8374	10.6403	5.09414	7.73841	9.19186	7.05987	7.736	8.00289	10.4397	5.82929	4.04242	4.13625	3.21424	4.44237	6.12913	6.13045	5.93719	9.69234	2.38395	4.52249	6.67324	7.95803	15.2437	20.5092	16.9483	14.3338	9.65452	11.3958	14.3122	3.4267	12.097	7.59137	11.4398	9.58115	2.97869	10.5426	11.205	7.33561	7.00431	8.80371	5.9701	13.5204	11.0688	6.65237	5.42476	7.04885
PLA2G6	4.53155	2.51835	4.12051	3.85316	2.15481	2.41148	5.39361	1.06704	2.8604	1.13696	1.52367	0.64162	2.10019	4.68695	4.67678	3.13078	3.7391	2.57618	7.59855	2.94034	2.51985	3.44333	4.78103	4.01063	2.40669	2.62546	2.24727	2.2279	3.16278	1.29614	1.76167	1.92739	5.31906	2.62479	5.11323	1.48206	3.23103	9.00034	4.53039	2.84499	1.82839	1.97977	1.18535	2.46682	2.67705	8.41258	0.883895	7.50535	5.78018
PVR	1.26537	1.44756	1.23283	1.57399	1.11864	0.347965	0.991244	2.69558	1.25181	0.880954	1.25412	0.748234	1.49759	1.1464	1.32916	1.19753	1.06443	0.795087	1.31792	0.975729	0.775228	0.985423	0.780216	1.11558	1.17129	1.57544	1.94454	1.5871	2.56526	1.94883	2.1712	2.33257	0.404717	1.29985	2.65974	1.49841	1.67444	1.53855	1.59884	1.23576	1.32043	0.62112	1.14648	0.816287	1.74331	1.08856	3.19196	1.39852	1.24507
TNFSF10	31.0746	1.64393	9.00315	5.53822	9.77146	0.970466	11.0365	0.92034	15.779	8.36498	0.759169	12.0978	4.65583	10.9207	7.44414	10.3863	3.09519	5.42779	8.29273	7.02764	13.7833	7.45339	12.9166	11.9222	26.1062	15.0701	14.1441	1.85823	10.8093	1.94171	2.39024	14.2522	35.4714	22.4388	14.9442	70.7688	4.36553	2.26631	7.58199	26.5604	1.26117	13.671	8.21932	6.89513	6.29206	17.4808	2.84333	16.4936	2.48084
ULBP2	0.443392	0	0	0.119331	0	0.312675	0.284469	4.17018	0.224236	0.0175721	0	2.07371	0.0781793	0.321697	0.265509	0	0.10272	0.0631615	1.10493	0.572449	0.928807	0.185617	0	0.186429	0.576178	0	0.569059	0.143169	2.12755	0.0593456	0	0.463247	0	0.357678	0	0.0234398	0.0575073	0.0300333	0	0.796047	1.52744	0.283715	0.0476079	0.223271	0.29184	0.817364	0.726691	0.224935	0.132603
XCL2	0.225697	0.059383	0	0.0708658	0	0.185686	0.225247	0.089445	1.46481	0.0417416	0	0.0912218	0	1.35853	0.168187	0.560517	0.0542235	0.337583	0.0452536	0.29139	0	0	2.14323	0.369044	0.488814	0.388509	0.881588	0.0927517	0.812684	0.281944	0.305957	0.770292	5.05966	0.169929	0.750684	0.05568	0.409817	0.784766	0.481898	2.06287	0.372138	0.808739	0.301573	0	1.3865	0.2427	0.440735	2.61817	0.559985
CCL5	3.03314	0.554199	0.2195	3.75655	0.51417	0.0462116	2.52257	1.56934	8.79886	0.966105	0.553253	7.21935	0.41596	5.83219	3.95547	2.96746	0.647741	0.448076	0.743309	0.833961	1.3384	4.93795	5.44053	2.47979	7.26257	6.67148	13.8003	0.36933	5.99173	1.40335	2.85538	14.6242	9.19451	0.0634354	7.47291	14.7162	2.58377	3.30242	3.47796	8.21419	1.66705	7.09479	5.57265	6.45444	4.88011	4.40926	5.01812	12.2072	1.14975
CCR4	0.0838624	0.022065	0	0.263316	0.0159931	0.0459969	0.146466	0.240954	0.03711	0	0	0.0338953	0.517534	0.181409	0.351526	0.0284007	0.191405	0.236934	0.0252223	0.0360907	0.179333	0	0.338453	0.246826	0.726515	0.306761	0.977256	0.0861594	0.221759	0.174604	0.25579	0.511103	1.5253	0.0789257	0.588856	0.0517225	0.0761378	0.735617	0.0596863	0.319376	0.0518533	0.500839	0.427212	0.379358	0.57038	0.10521	0.504939	0.625392	0.149553
CCR5	0.253315	0.03181	0.0674942	0.368765	0	0.00947308	0.267174	0.078715	0.45857	0.0383313	0.0309309	1.24257	0.0994806	0.987637	0.47621	0.319752	0.207473	0.206668	0.200856	0.0966276	0.0844198	0.253062	0.410027	0.564822	1.02494	0.550017	1.34028	0.132493	0.287632	0.251718	0.156089	0.724202	0.438329	0.0650192	0.370209	0.443135	0.320582	0.933571	0.467112	0.552515	0.469885	0.567314	0.357708	0.657501	0.666927	0.34669	0.758864	1.08764	0.192838
CD28	0.259656	0.0546542	0.21985	0.27312	0.128747	0.0427248	0.317443	0.0926126	0.0689404	0.0576265	0.0697512	1.07046	0.229677	0.322356	0.715924	0.750374	0.318148	0.189873	0.145775	0.262599	0.25383	0.710169	0.24657	0.254742	0.438642	0.201134	0.835051	0.167175	0.236662	0.362209	0.0703982	0.569694	0	2.35574	0.182322	0.0128115	0.282887	0.537602	0.110881	0.0988856	0.42813	0.310141	0.320927	0.344745	0.148118	0.279217	0.430991	1.01428	0.157034
CD38	0.752259	0.13141	0.0783118	0.528543	0.141109	0.0152188	0.401532	0.0513164	3.31246	0.797126	0.0717767	0.373827	0.167429	0.389709	0.871879	0.204642	0.193321	0.258237	0.274465	0.30649	0.169529	0.424621	0.228357	1.13728	0.701107	3.08869	1.5294	0.0810873	1.88791	0.365879	0.351067	1.7046	1.54139	0.0557096	0.615261	0.862507	0.115694	1.02619	0.315971	0.704471	0.198253	1.01083	0.580849	1.52359	0.714293	0.643166	0.701382	2.41299	0.249562
CD40	8.10057	1.91952	6.25905	6.95109	4.70167	1.58679	9.3774	1.32599	17.9007	8.74702	0.916075	8.05299	30.8016	11.887	13.5633	10.7802	16.1857	2.66742	3.18789	2.82571	22.9633	11.4512	11.1802	6.87777	11.2239	5.84612	9.09934	14.8529	10.2304	2.59793	3.01244	14.9396	5.78865	13.6753	10.9148	16.5087	17.5105	9.61407	14.9325	2.83587	4.29317	4.46218	6.2691	8.70199	8.49994	31.9397	13.4769	16.9857	7.98171
CD40LG	0.186156	0.0367344	0	0.219189	0.0266259	0.0191443	0.470266	0.186742	0.494256	0.219482	0.0208362	0.253935	0.0574405	1.0111	0.689272	0.283694	0.109014	0.0928131	0.209955	0.0150212	0.170605	0	0.132581	0.0228291	0.574525	0.210291	1.44518	0.0191255	0.298495	0.465097	0.0788606	0.612648	0.679132	0.0262796	0.0773958	0.0516656	0.140841	0.91575	0.64589	0.584878	0.20143	0.833812	0.443066	0.287076	0.796428	0.150135	0.31808	0.314005	0.22733
CD80	0.572427	0.0830955	0.0257121	0.718936	0	0.0108264	0.34474	0.113428	0.628896	0	0	0.670152	0.154296	0.475254	0.514822	0.338692	0.379379	0.308362	0.269127	0.169895	0.192959	0.0578427	0.356138	0.735882	0.658355	0.611602	0.452327	0.0378551	0.475315	0.00821936	0	1.13562	0.617835	0.0594461	0.204253	0.282438	0.310626	0.511631	0.252873	1.02234	0.358008	0.223978	0.323091	0.417461	0.710233	0.523572	0.976486	0.691606	0.171412
CD86	1.75913	0.208765	0.588891	1.81346	0.21114	0.0607247	1.0681	0.74956	2.73269	0.122857	0.154214	0.596644	0.668061	2.44354	1.60194	1.3248	1.30779	0.852529	1.33193	0.79411	0.698987	0.973313	1.99756	3.95857	1.93427	1.46112	1.92203	0.278048	1.42852	1.06035	0.90885	4.44438	3.21565	1.80608	1.40478	2.81329	1.5487	1.61568	1.60221	3.12012	1.73423	1.36649	0.634888	2.02065	2.05661	1.09795	2.3722	2.7696	0.452106
ICOS	0.239777	0.113557	0.0624672	0.557121	0	0	0.418771	0	1.0186	0	0.0572543	0.620239	0.0295943	0.676537	0.509236	0.0324809	0.195861	0.0956378	0.124999	0.3818	0.263696	0.772906	1.16123	0.345018	1.39174	1.46524	1.91063	0.16423	0.577386	1.17816	0.292539	2.68885	0.588239	0.108318	0.903848	4.27087	0.406356	0.939831	0.307176	1.53409	0.434888	0.730311	1.05727	0.749393	0.715453	0.206272	0.780382	2.27061	0.0966742
LTA	0.170388	0.0576395	0	0.171963	0.194965	0	0.30973	0	1.22792	0	0	0	0.10515	0	0.136041	0.14838	0.00877191	0.0364079	0.0146416	0	0	0	0	0	0.221416	0.219976	0.579977	0	0.23829	0	0.148487	1.13931	0.864848	0.02749	0.566723	0	0	0	0	0.333717	0.210707	0.348886	0.219539	0.377517	0.480639	0.183225	0.118832	0.172877	0
TNFRSF18	0.282758	0.131287	0	0.172342	0.114192	0.0273683	0.42329	4.07365	0.736021	0.0553708	0.506381	0.161343	0.102645	0.075088	0.0371838	0	0.0239761	0.0829275	1.14056	0.0214741	1.70726	0	0.142151	0.620087	0.259368	0.257681	0.337838	0.0410122	0.651314	0.332447	0	1.0218	1.73069	0.262982	0.405694	0.0246201	0.0201344	0.173501	0.0710271	0.304048	0.0411372	0.417201	0	0.0703541	0.744443	2.21785	0.0812003	0.401644	0
AKT3	0.638056	3.95882	4.34579	9.42383	0.769708	0.333684	1.34516	1.92492	4.08566	0.495812	0.992087	14.3139	0.231982	13.5874	10.0495	14.5083	9.79648	2.24904	2.82645	3.74638	0.83407	17.6009	9.63805	5.84899	2.17035	0.842905	2.87227	3.49621	7.38117	2.36445	3.918	0.265292	6.46892	4.31988	2.70168	2.60641	2.69435	2.51406	5.49162	0.376794	1.01535	8.53393	1.06074	10.2806	6.30712	0.397151	0.5908	9.53638	11.3778
CCR2	0.152903	0.143041	0.099587	0.512102	0.0259198	0.00931828	0.347585	0.131292	0.150359	0.00628416	0.0912764	0.260934	0.0489275	0.945932	0.968508	0.521655	0.130613	0.0847047	0.476902	0.190097	0.207601	0.630614	0.596924	1.26675	0.912523	1.16979	1.79175	0.0698185	0.604098	0.509358	0.2994	1.82234	0.244328	0.204661	0.251144	0.402363	0.308488	1.00424	0.749676	0.310564	0.266119	2.0191	0.454016	1.78457	2.13209	0.365383	0.547407	1.80189	0.295069
CXCL10	41.1472	2.64146	1.58195	16.6594	1.85282	0.0888131	9.13054	0.427813	27.3241	3.99298	0.451091	67.9338	4.50787	19.9199	2.89597	20.0339	13.0842	13.1325	3.28999	61.5093	2.17652	12.1263	4.86924	8.2255	16.4594	48.3604	25.7776	0.384479	12.6208	4.49511	3.95114	55.7907	58.4915	1.34107	23.5777	157.606	8.95132	14.1781	8.06717	20.1445	2.31391	14.7958	19.8333	15.157	8.76318	19.3472	39.9647	28.7509	0.38502
CXCR3	0.102182	0	0	0.074862	0	0.0373632	0.0849816	0.0134984	0.0803852	0	0	0.0825994	0	0	0.0126908	0	0	0	0.0136587	0	0.083241	0.166352	0.0970324	0.0891096	0.118029	0.205208	0.603128	0	0.183967	0.198562	0.0461728	0.664269	0.316953	0.28209	0.125876	0.0336113	0.0137437	0.021533	0.0969662	0.0518857	0.0561605	0.406831	0.0910227	0.240118	0.179349	0.097671	0.0443418	0.145144	0
IFI35	10.9291	2.39347	2.38669	4.24911	2.8444	2.15093	6.41605	1.63696	12.6501	2.63956	0.172699	9.3283	3.4252	3.03531	3.0541	2.11913	1.52136	1.62402	1.54683	3.15405	2.7888	1.53853	5.15864	10.4069	6.1821	7.02722	5.36552	2.58915	6.13447	1.19127	1.58323	13.0081	5.49295	0.82286	3.84892	6.62956	1.91963	2.17441	4.39252	8.56916	1.43103	6.23906	5.75542	4.83433	3.7237	6.01449	3.87086	7.38163	0.986964
IFNG	0.104741	0	0	0.246655	0	0	0.0783992	0	0.247196	0	0	0	0	0.0788083	0.0390261	0	0.025164	0	0	0	0	0.971958	0	0.102759	0.113424	0.0901494	0.286389	0	0.0235719	0.196267	0.236647	1.53204	0.0443034	0	0.116126	0	0	0.0993256	0	0.079778	0	0.156383	0	0.0123066	0.0919208	0	0.0340894	0.396747	0.0162424
IL12A	0.129762	0.136566	0.0422573	0.600964	0.593914	0	2.84905	0.044997	0.401946	1.13994	0	0.498244	0.0133465	0.402739	0.338439	0.58593	1.02878	0.204871	1.87329	0.404866	1.2685	0.380253	0.585305	0.254612	0.3794	1.17268	0.532199	0.186642	0.56215	0.878042	0.0146588	0.126534	5.57097	1.44105	0.647393	0.272106	0.654495	5.31174	0.923534	0.642427	0.695356	0.678086	0.151712	0.830928	0.199287	0.255818	0.39065	0.26112	0.100611
IL15	0.14226	0.09534	0.13636	0.621974	0.00614262	0.0927486	0.257163	0.0223385	2.32327	0.294873	0.115366	0.735543	0.0198774	0.136321	0.372037	0.367238	0.145094	0.0776187	0.681343	0.263371	0.364068	0.959605	0.282925	0.347602	1.20684	0.561379	0.522125	0.293415	0.927839	0.0704145	0.0764115	1.58613	1.88012	0.0181882	1.3451	1.27934	0.350915	0.287625	0.378249	1.16532	0.205796	0.360677	0.446521	0.386019	0.148403	0.225136	0.178212	0.190635	0.152341
IL2	0.113353	0	0	0.0711825	0	0.0621718	0	0	0	0	0.135333	0	0	0.0213219	0	0	0	0	0	0	0	0	0	0	0.0245499	0	0.0885527	0	0.0637747	0	0	0.1658	0	0	0	0.0279644	0.0228693	0.143322	0	0	0	0	0.0757302	0	0	0	0	0.0536707	0.0351555
IL2RA	3.38821	0.412743	0.145959	0.683546	0.59833	0.105356	1.01443	0.662925	0.651674	0.574331	0.668894	1.85036	0.164641	0.0782862	0.656067	0.354172	0.269202	0.329876	0.353051	0.227332	5.33992	0.250175	0.182407	1.31917	1.59475	0.991962	3.18463	0.122795	1.23923	1.29978	0.224229	6.83681	1.02915	1.25341	3.00518	4.63616	0.167935	0.688142	0.318995	0.975378	0.0923771	0.94642	1.3261	0.398727	0.407391	0.504921	0.995066	0.917082	0.253191
STAT4	0.766486	0.691955	0.421495	0.873314	0.283595	0.294533	0.611506	0.349235	1.53544	0.0509309	0.632908	0.055652	0.260583	2.18597	2.18039	1.08804	0.932866	0.471398	0.369948	0.841443	0.117777	1.82917	1.41213	0.972622	1.76542	1.13769	3.24134	0.739382	1.05977	0.905903	0.634631	1.9603	1.18811	3.34852	0.977009	1.8547	0.500037	1.57993	1.05838	1.0068	0.794611	1.38972	1.19588	1.54663	1.7884	0.671229	0.725979	2.19055	0.888244
TBX21	0.0724811	0.0190704	0	0.144134	0.0184302	0	0.0241121	0	0.17106	0	0.0288453	0.0976508	0	0.154517	0.216049	0.0109095	0.0174135	0	0.0290657	0	0.0295228	0	0.206485	0.142219	0.188375	0.291122	0.641729	0.0463346	0.244676	0.040242	0	1.48424	0.286141	0.072762	0.446439	0.0357624	0	0.152741	0.206344	0.25763	0.139428	0.490583	0.201767	0.329293	0.614889	0.190524	0.117949	0.354625	0.052452
TNF	1.95061	0.411856	0.203903	0.786393	0.238817	0	1.09355	0.169051	3.59274	0.463203	0.186888	0.506141	0.257602	0.335189	0.187127	0.402315	1.50838	0.583169	0.251088	0.232421	2.61895	0.61161	0.594582	1.40179	2.14884	1.07781	2.00314	1.53068	0.281822	0.130363	0.141466	4.49529	0.529685	3.06425	4.56432	1.08128	0.838469	0.29688	0.891264	0.403439	0.2581	0.509505	0.611365	0.724349	1.37374	2.82139	0.114208	0.296465	0
CXCR6	0.257604	0.0397827	0.0218842	0.363978	0.0768942	0.00921461	0.159284	0.00332901	0.158598	0	0	0.0679029	0.0207356	0.486665	0.281686	0	0.0968698	0.0335049	0.0471596	0.0723008	0.0410582	0.0164105	0.303118	0.241741	0.74955	0.636228	0.7656	0.101261	0.317593	0.0209871	0.0531406	1.08124	0.426369	0.0252981	0.633292	1.83194	0.142359	0.382357	0.263054	0.153554	0.0969531	0.842802	0.258155	0.521124	0.353853	0.373362	0.224182	0.715918	0.104209
GATA3	1.00224	0.388175	0.0608164	1.00857	0.341903	1.04478	0.80143	0.373754	3.09624	0.12434	1.76142	0.150962	0.238181	0.463695	0.841952	0.109625	0.533917	0.353819	1.02599	0.514366	0.365123	0.529016	1.47192	1.03823	2.45916	1.67164	2.80601	0.327453	1.12635	0.124423	0.725731	1.78465	1.69043	5.11809	2.0981	2.16539	0.761092	0.637544	0.664572	1.39398	1.17011	1.30491	0.679983	0.767988	1.32753	0.843448	0.686821	0.981506	1.2974
IL6	0.0204353	0.0645205	0	0.327236	0.0467658	0	0.0764793	0.0607396	0.0723428	0	0.292775	0.0247785	0.176555	0.19604	0.730953	0.498281	1.11202	0.112074	0.172091	0.211067	0.299651	0.269476	0.261973	0.42102	0.305385	0.0263825	0.151661	0.12597	2.10401	0.165932	0.0969578	0.59781	0.0518622	4.15419	0.158595	0.0151243	0.0494747	0.164718	0.130897	0.186779	0.202167	0.183064	0.112635	0.0360158	0.726325	1.64811	3.21239	3.54133	0.0855609
SMAD2	3.94937	2.5713	2.36435	4.28924	2.17153	4.4243	2.89834	20.302	2.52605	3.41326	4.72905	4.93301	5.49912	8.4607	6.03181	7.77059	8.7386	8.50822	5.29722	8.08557	3.2998	7.13612	4.36814	3.57229	4.63437	2.30174	3.49017	4.57689	2.58842	6.78091	3.42234	3.30389	4.57774	3.24574	4.97767	3.01015	6.4683	8.14304	4.09915	2.92279	4.05928	4.2684	2.53347	4.95019	3.5831	5.92507	5.93008	5.84483	6.67853
STAT6	14.7212	13.3347	31.2487	26.8057	26.1916	18.3554	16.8079	7.85051	12.039	16.1492	6.92032	13.2908	2.56705	17.6639	17.2516	12.7334	13.5937	13.0877	21.2577	18.6582	17.2771	12.3848	14.6725	29.158	14.5864	20.9875	20.8645	19.4421	20.2748	9.64366	6.74628	16.2701	12.1668	12.4708	12.0627	11.9929	17.2943	17.27	21.0783	15.5282	3.43172	20.1524	16.7353	19.59	20.6373	20.7456	8.57265	18.4501	22.5021
[truncated: 4 more columns]

## Sheet: Fig. 2B
Categories	B cells	T cells	CD8 T cells	CTLA4	HAVCR2	PDCD1			p value
1	1.37624	0.824901	0.0454945	0.161622	1.49392	0.311476			B cells	T cells	CD8 T cells	PDCD1	HAVCR2	CTLA4
1	1.65847	0.450792	0.0271054	0.0551782	0.425326	0.0886885		CL1 vs CL2	*, p=0.043	****, p<0.0001	ns	ns	***, p=0.0006	***, p=0.0004
1	0.999809	0.483442	0	0	0.716334	0		CL1 vs CL3	***, p<0.0001	***, p=0.0003	ns	*, p=0.013	*, p=0.028	***, p=0.0009
1	1.7038	1.01376	0.0586544	0.504608	1.6979	0.381453		CL2 vs CL3	*, p=0.011	ns	ns	ns	ns	ns
1	1.07387	0.370921	1.08898	0.183509	0.328899	0.243454		type of test	Mann Whitney test	Mann Whitney test	Mann Whitney test	Mann Whitney test	Mann Whitney test	Mann Whitney test
1	0.902084	0.464622	0	0.0232621	0.0908243	0
1	1.60116	0.896912	0	0.573391	1.01066	0.506771		number of the patients
1	1.17706	0.24821	0.25726	0	0.74913	0		CL1	23
1	0.597456	0.889965	0.020309	0.608402	1.67363	0.2789		Cl2	18
1	0.625414	0.351114	0.068852	0.0918992	0.417877	0		CL3	12
1	0.826499	0.373954	0.175161	0.528354	0.568773	0.40454
1	1.2776	0.568401	0.013943	0	1.48728	0.134086
1	0.791568	0.235732	0.0141915	0.0174839	0.642021	0.0353217		Statisticial significance was calculated by Mann-Whitney test
1	1.91785	0.821419	0.100728	0.329331	1.74938	0.0639559
1	2.5804	0.908951	0.111797	0.684659	1.37244	0.0633556
1	1.47575	0.799988	0	0.311357	0.699641	0
1	1.55336	0.53693	0.0531419	0.279293	1.07076	0
1	1.34879	0.447479	0.0564894	0.247515	0.93031	0
1	1.53182	0.352222	0.0275373	0.33509	1.08702	0.0680752
1	1.16305	0.348899	0	0.0182838	0.995805	0.0729328
1	1.16648	0.507642	0.0417485	0.283664	0.636851	0.198156
1	1.9475	0.6027	0.0168316	0.398823	0.777044	0.372096
1	1.84277	0.894216	0.0325477	0.792191	1.10013	0.22851
2	2.36669	0.926155	0.0555958	1.12591	1.75541	0.259439
2	1.31858	1.12255	0.235031	0.885377	1.64599	0.334514
2	2.12655	1.13451	0.128374	0.711654	1.32912	0.697964
2	2.24057	1.69646	0.378879	1.17006	1.72847	0.835431
2	0.943307	0.503942	0.0188702	0.112625	0.912081	0.136232
2	1.78503	0.934755	0.0193723	0.539558	1.38817	0.20055
2	1.52396	0.818526	0.0214909	0.704313	0.546391	0.104683
2	1.78653	0.657354	0	0.445273	0.821551	0
2	2.31818	1.33935	0.330822	1.60967	1.96618	1.26897
2	1.89247	0.780071	0.139642	1.01999	2.10678	0
2	1.56548	0.630321	0.0512762	0.181266	1.34828	0.240538
2	1.22225	1.0329	0.0127542	1.25096	1.76893	0.341608
2	1.3664	1.25571	0.18439	0.886046	1.75995	0.272707
2	1.06605	0.754423	0.0413634	0.147469	1.20079	0
2	2.49516	1.11169	0.0953921	0.702787	1.44829	0.204572
2	1.7246	0.875962	0.0954566	0.419516	1.12462	0.228365
2	1.19333	0.839821	0	1.31603	1.85472	0.126671
2	1.43196	0.903561	0.284392	0.227774	1.8563	0.261429
3	2.91254	0.948227	0.0805194	0.726713	1.57011	0.44338
3	2.10645	0.733112	0.0567662	0.767981	0.835838	0.312075
3	2.38497	0.763404	0.150693	0.45323	1.49034	0.343669
3	2.60929	1.17045	0.171872	1.1689	0.729853	0.964703
3	1.36407	0.993302	0	0.375668	1.36244	0.332428
3	2.01237	0.953517	0.13968	0.676279	1.53073	0.258304
3	2.85034	1.22912	0.198993	1.48342	1.68093	0.26264
3	1.74015	0.627631	0	0.186336	0.569274	0
3	2.15009	0.540188	0.00712079	0.300895	1.07448	0
3	2.59568	1.3719	0.350416	1.03912	1.83208	0.756445
3	2.21275	1.83024	0.407105	2.25934	2.1278	0.611054
3	1.68805	0.93748	0.096513	0.441915	1.41151	0.31366

## Sheet: Fig. 2C
population	TCGA-04-1362-01	TCGA-04-1364-01	TCGA-04-1514-01	TCGA-04-1519-01	TCGA-09-0364-01	TCGA-09-0367-01	TCGA-09-0369-01	TCGA-09-1670-01	TCGA-09-1673-01	TCGA-09-1674-01	TCGA-09-2045-01	TCGA-09-2048-01	TCGA-09-2054-01	TCGA-10-0928-01	TCGA-13-0730-01	TCGA-13-0799-01	TCGA-13-0800-01	TCGA-13-0899-01	TCGA-13-0913-01	TCGA-13-0920-01	TCGA-13-1403-01	TCGA-13-1497-01	TCGA-13-1505-01	TCGA-13-1506-01	TCGA-13-1511-01	TCGA-13-A5FT-01	TCGA-20-1683-01	TCGA-20-1684-01	TCGA-20-1687-01	TCGA-23-1029-01	TCGA-23-1111-01	TCGA-23-1114-01	TCGA-23-1122-01	TCGA-23-1809-01	TCGA-23-2077-01	TCGA-23-2081-01	TCGA-23-2084-01	TCGA-24-1103-01	TCGA-24-1413-01	TCGA-24-1416-01	TCGA-24-1418-01	TCGA-24-1419-01	TCGA-24-1424-01	TCGA-24-1430-01	TCGA-24-1467-01	TCGA-24-1474-01	TCGA-24-1544-01	TCGA-24-1548-01	TCGA-24-1552-01
T cells	4.3351	2.95262	3.3058	3.4461	2.50194	4.91204	3.64842	4.87277	4.19635	3.14126	4.34227	3.99033	4.77084	3.60643	5.10409	4.36344	3.4651	4.77888	4.35688	4.68484	3.95939	5.18701	5.20327	4.83866	4.52659	4.59303	4.55119	2.86336	4.84089	4.19139	3.95593	3.60554	4.76775	4.63154	5.25524	3.88859	4.86646	4.10291	4.1926	4.20954	5.37404	2.07453	4.78338	2.91365	4.78342	3.24711	4.36756	4.34176	4.19132
CD8 T cells	2.6543	4.3874	2.4108	1.4752	2.2059	4.7	5.095	3.3469	3.2123	5.5402	3.6888	3.2916	4.0965	0.6916	8.144	2.9836	1.7532	4.4826	4.2802	4.5826	1.2793	4.1281	6.3626	4.9017	2.2662	2.3799	4.181	3.3182	3.6108	1.4088	4.5704	0.7256	2.032	3.3694	4.0652	2.8145	3.2622	2.5054	2.2061	2.043	3.9894	0	3.4883	2.38	3.9024	2.4719	4.9757	3.3317	2.7663
Cytotoxic lymphocytes	2.74307	1.2052	2.0299	2.16347	1.2924	3.30036	1.97334	2.57039	3.28183	2.14966	2.48653	2.71639	2.5713	2.04611	4.82071	2.73307	1.51634	3.12407	2.45311	3.05554	2.67986	3.16387	3.2641	2.80707	3.08081	2.3215	3.13573	1.55897	2.99423	1.7613	1.82524	1.41576	2.60576	2.5701	3.23659	1.87981	2.65577	2.2024	2.02889	2.75277	3.29896	0.6656	2.85983	1.5691	3.2642	2.9041	2.32481	2.01301	2.41131
B lineage	2.44526	3.40976	2.61766	3.3971	2.61166	2.46425	2.81286	3.27044	3.61872	4.71955	2.6891	2.79513	5.08561	3.69497	3.2205	3.60044	3.45165	3.17135	4.42603	4.97023	2.86463	4.32212	4.2446	3.14703	2.69817	4.16555	5.5872	3.2753	3.99171	3.99685	3.02973	2.79446	3.44234	3.35811	4.01654	2.42623	3.46245	2.1838	3.35502	3.81237	4.99132	2.19589	4.17235	3.79751	4.03674	1.89795	3.0781	4.39522	1.95254
NK cells	1.62984	0.949187	0.72345	0.510387	0.63575	1.85931	0.9349	1.5865	1.48261	0.70775	1.41879	0.598838	1.14844	1.19046	1.10455	1.2254	0.74995	1.08438	0.940375	0.903813	1.23476	1.51998	1.26519	1.0588	1.78545	1.5039	1.82565	0.780563	1.39813	0.814787	1.03812	0.981325	1.61191	0.859463	0.88775	1.00669	1.52916	1.00294	1.58898	1.72081	1.51946	0.386238	1.44073	0.719113	1.25059	1.24309	0.693738	0.782288	1.08268
Monocytic lineage	6.8871	4.77969	4.72041	5.62194	4.47989	7.04153	7.0586	8.23623	7.91313	6.31869	7.62059	6.26923	6.98703	5.9894	7.46423	4.85136	5.02734	7.37629	6.12784	6.38077	6.1601	6.84446	7.72611	6.18116	6.681	6.45507	6.99457	6.48151	6.98541	7.34227	5.30583	6.74929	7.64591	7.07093	8.39343	6.39801	7.615	6.06391	7.26894	6.99637	7.34649	5.84666	7.89184	6.57261	6.81739	8.5199	6.35479	7.58814	7.08643
Myeloid dendritic cells	2.0676	1.20826	1.47682	1.66996	1.30398	5.89356	2.64344	3.50644	2.35462	1.2147	1.91102	2.9617	3.10628	4.13232	5.87576	2.74838	1.2982	5.1537	1.60846	2.3727	1.61958	2.33302	4.28196	1.9975	1.72516	2.58564	2.71032	1.66642	3.75432	1.68154	2.29384	3.22754	4.35116	2.57992	4.8223	1.78386	1.97584	1.07062	1.75238	2.63816	2.42256	1.30404	2.39164	1.95364	2.38166	2.8137	1.41322	1.89474	1.73706
Immunosuppression	8.6245	9.6188	9.4632	8.2757	8.09913	8.02055	10.8542	9.2551	10.575	8.4899	8.66948	8.67185	10.3717	9.7948	10.8294	8.94407	8.5733	9.81532	9.19782	9.45785	10.0247	10.0573	11.0011	9.65048	10.6761	7.94075	9.89702	9.63975	10.0547	9.5007	10.2	10.087	9.75178	9.95102	9.2957	9.74413	9.73208	9.04247	8.60933	8.52572	10.5284	7.89938	10.2228	9.3082	8.53885	8.70965	7.69205	8.9041	9.2334
T cell activation	7.40326	4.405	5.50768	5.27558	2.78296	7.86594	4.6055	7.32104	5.92392	5.30712	6.95194	5.66454	5.38374	5.9643	6.11014	8.15332	4.08032	7.0041	6.46756	7.31478	6.37778	7.79228	7.3413	7.33442	6.8095	6.78626	6.25806	6.94296	7.26998	7.0898	5.6258	5.00954	7.3516	6.17418	7.7517	5.87386	7.77518	6.62076	7.3106	6.55056	7.22472	5.03798	7.8484	5.0264	7.56502	7.39406	5.50684	7.59582	7.03938
T cell survival	2.9333	1.64605	1.8278	2.98385	1.7444	4.33175	3.0015	3.8054	2.30165	2.0257	3.00675	2.379	3.8992	2.29565	3.4317	3.831	1.4157	4.52695	3.7495	4.06175	2.5119	4.87195	4.55065	4.62245	2.35675	4.05975	5.8832	2.25565	4.3372	2.73675	2.05195	1.63835	3.322	2.99175	4.6105	4.16845	3.7953	3.2911	3.5322	3.42845	3.76075	0.8572	3.56315	2.9418	4.14785	2.3297	2.00545	3.76605	2.5263
Regulatory T cells	6.5336	3.451	3.25525	2.3569	2.42435	5.24595	5.4803	3.85505	2.52135	2.82315	4.11485	2.654	4.10945	4.30305	5.3088	4.838	2.5496	7.0049	4.55325	3.7687	5.10255	5.1373	4.2095	6.91355	3.3308	5.93695	4.6181	3.59265	5.54675	3.71235	4.67215	4.1413	4.3031	5.3887	5.3239	5.2178	5.31535	3.33815	3.9403	3.9838	3.84465	3.24215	4.18215	2.5816	5.94425	2.7931	3.46945	4.582	3.8738
MHCI	10.7602	10.8173	10.5464	10.0875	8.961	12.9275	10.0923	11.14	11.0069	9.6808	12.5286	9.386	9.95986	11.5024	11.7419	13.4662	11.2235	10.752	10.9397	12.4498	12.2155	12.3468	11.648	12.227	11.5815	11.2116	10.4434	10.8767	12.0292	12.7873	11.366	9.32459	11.3159	11.2511	12.101	10.4998	12.2491	10.618	13.0434	11.5287	11.1219	10.0681	11.2937	9.78121	11.3137	11.0872	11.0353	11.4971	10.2444
myeloid cell chemotaxis	8.6154	6.647	6.4817	5.6034	5.6112	10.7552	8.9763	9.1984	8.6487	7.8537	7.9613	9.132	8.4121	8.96	8.2677	10.1316	5.7579	8.6277	6.8753	7.6419	7.7709	11.1059	8.7272	10.1155	9.4327	8.9894	6.7323	8.7484	9.3291	8.9663	7.982	8.2337	10.1734	8.4299	9.4752	6.4176	9.7396	8.6741	8.8028	9.7944	9.6121	5.2442	8.8028	7.0328	8.0622	9.8127	7.9263	8.2216	7.9005
12-chemokine signature	5.41876	3.31691	4.06123	3.79938	1.77199	7.13647	4.68563	5.4236	5.37913	3.47829	5.46694	4.88886	6.30471	3.84645	6.05021	6.4146	2.68223	7.25802	4.82756	6.68065	4.56495	7.62843	6.81594	6.10738	5.31896	5.7604	4.93032	4.36178	6.8403	5.84501	4.50737	4.72835	6.95645	5.69507	6.68296	4.54926	6.12276	5.40222	6.02657	5.22318	6.95982	3.23643	7.0786	4.72149	6.27415	5.30446	4.58569	6.03337	5.15858
PD1	3.4931	0	3.3108	1.6894	0.5377	3.7316	1.3034	4.0641	2.1639	3.9418	3.0245	3.8706	3.9074	3.5936	4.116	3.4288	1.9431	4.4826	3.7921	4.1397	3.9771	4.319	4.5902	3.7328	3.2105	3.4001	3.6245	1.875	3.543	2.9912	7.045	2.2	3.3111	5.2263	4.03	4.0078	3.2237	3.2358	3.5016	3.4578	4.0607	3.4778	3.7685	2.492	4.0104	3.3356	2.7959	3.3004	2.858
PDL1	2.4067	1.6416	4.7187	1.8759	0.9286	1.43	0.9114	4.8989	3.6723	2.6049	5.0321	2.7473	3.6898	2.7084	3.32	5.1804	2.5216	3.085	3.1703	3.9309	3.7408	4.1617	4.4061	4.086	5.9312	3.7671	4.0427	3.3867	4.7441	5.9365	3.5417	2.8499	4.6456	4.005	4.2294	3.5312	5.3731	2.7255	5.9763	4.1068	3.9144	2.5332	5.3571	2.1257	4.4161	3.6109	2.7959	5.5542	2.5633
PDL2	3.2132	1.6416	2.8166	1.4752	0.9286	3.3672	3.4953	5.1983	3.9411	2.0337	4.4862	4.1098	4.0362	1.1572	4.7185	4.5773	2.3972	3.7365	1.9672	3.5951	4.4234	5.3568	5.3205	3.0664	5.862	3.6401	5.2284	3.3182	4.7136	6.4163	4.1608	3.7106	4.585	3.6372	5.8354	4.3195	6.4081	2.6196	4.9756	3.6848	5.8808	3.4408	5.8833	3.8537	4.6344	5.4512	3.769	6.2423	4.1671
LAG3	5.5547	2.9606	5.9345	4.6961	4.1467	5.5599	5.3448	6.2235	8.2981	5.4112	6.9253	5.433	6.286	4.1381	7.3682	7.1036	5.1736	6.7461	5.3833	7.1809	4.6858	7.3881	7.016	6.5613	5.9387	6.5112	7.2681	6.7315	5.3512	7.3298	5.15	7.1648	7.2996	5.8781	7.7229	4.046	7.5914	5.3492	6.7183	6.1094	5.5989	5.012	7.2126	3.8537	6.5727	5.8504	5.6451	8.1609	3.7064
TIM3	7.4949	3.8222	4.9646	5.3594	4.3199	7.7247	6.6218	8.9563	7.9425	4.9774	7.5859	6.7525	7.0965	6.3609	7.1449	5.1709	4.6271	7.5353	5.8934	6.3672	6.9232	7.5743	7.7192	7.1222	7.3084	6.4046	7.0687	6.2423	8.446	7.1929	5.7214	5.8546	8.0177	6.7774	8.8209	6.6303	8.7683	6.2803	7.8242	7.9697	7.7071	5.6279	7.8137	5.6375	7.2495	9.2457	6.1315	7.7723	7.5447
CTLA4	2.1076	0	0.656	0.5311	0.5377	3.7769	3.2502	2.5643	1.2051	1.218	2.3118	3.6357	3.1215	1.1572	5.0738	3.8181	0.9623	2.1772	2.4236	2.5237	1.2793	3.3316	3.902	3.6644	2.062	3.6401	3.3783	2.1361	2.9505	2.5766	2.2237	1.8538	2.7731	2.5405	3.7123	2.2216	3.9218	2.0958	3.7433	1.1689	3.5681	0	3.9194	0.8805	3.7235	2.9952	1.3139	3.4786	2.45
TIGIT	2.7985	3.4266	1.4474	1.6894	0.5377	4.0956	0.6665	3.5217	2.6374	3.8781	3.8561	5.5323	3.4335	0.6916	2.5612	3.1084	2.8409	3.3258	2.1359	4.7617	1.7565	4.5898	5.0332	3.9776	2.3585	4.1554	3.6878	1.6703	3.854	2.9298	1.5036	2.5612	3.0372	3.1423	3.7561	3.2335	3.5381	2.3814	3.7433	2.043	4.5313	0.8837	4.0819	0	4.4926	2.6215	1.3139	3.9307	4.6241
[truncated: 255 more columns]

## Sheet: Fig. 2E
patients	1	2	3	4	5	6	7	8	9	10	11	12	13	14	15	16	17	18	19	20	21	22	23	24	25	26	27	28	29	30	31	32	33	34	35	36	37	38	39	40	41	42	43	44	45	46	47	48	49
TLS_sum	0	0	0	0	0	0	0	0	0	0	0	0	0	0	0	0	0	0	0	0	0	0	0	0	0	0	0	0	0	0	0	0	0	0	0	0	0	0	0	0	0	1	1	1	1	2	2	2	2
CD8	228.104	104.788	39.0123	13.4816	32.7944	4.79266	1336.21	76.8927	247.619	0.453143	36.4022	1.2675	9.89606	15.9707	118.735	16.2751	124.053	105.859	7.96175	122.33	48.2256	61.7307	21.1722	31.0489	45.9129	26.2862	8.91672	20.3875	43.0327	5.92167	40.2957	9.54585	21.0467	61.7759	24.2392	12.1424		136.515	28.4597	122.287	36.2505	37.108	300.928		48.824	34.7555	41.1371	178.973	101.825
DCLAMP	1.12867	2.61599	0.172672	0.555942	0.0951022	1.96881	1.01817	1.18499	0.489343	0	0.313519	0.507001	0.0373436	0.250954	0.663473	0	16.572	0.714343	0.374181	1.5534	0.522534	4.63916	0.651452	0.546976	0.440529	2.29119	0.132714	0.0693924	0.277502	0.152439	0.311746	1.37402	0.0321079	2.65776	1.04808	0.540077	0.0165171	1.92183	2.70171	2.3667	0.391341	0.382983	0.443906	3.20259	1.08737	0.129641	0.492871	0.680272	0.8625
NK	0.677201	35.4886	0.149649		0.982723	4.08388	0.279497	0.131666	0.15224	0	0.915138	0	0	0.311182	0.0265389	0.0189466	0.378788	0.650132	0.0207879	0.873786	1.28456	3.06783	0	0.160875	0	0.187461	0.174187	0.18042	9.93062	0.140713	0.522928	0	0	0.374813	0.171504	0.260727	0.104608	0.242248	0.574572	0.804677	0.164775	0.0517545	0.0403551	0.107953	0.0134243	0.907484	0.105615	0.340136	0.075
FOXP3	0.451467	6.66338	0.0115115	0	0.0158504	0	4.07267	16.6359	0.815572	0.0146175	0.643986	0	0	0	5.55204	0.00947328	0	2.21527	0.63403	0.38835	0.0653168	2.54405		1.86615	0.0815794	0.874818	0	1.15158	8.36472	0.0469043	4.31416	0	0	0	0.343007	0.428337	0.0110114	0.500646	0.537897	0.0473339	0.59731	0.424387	0.0807102	0.575747	0.939698	0.0117855	0.14082	0.0309215	1.5125
PD1	2.93454	0.493583	0.264763	0.208478	10.4137	0.0337511	39.9281	6.64911	3.65376	0.0292351	0.144049	0	0.124479	0.0100381	0.0132695	0	0.378788	0.00802633	0.550878	0.145631	9.43465	0.224475	0.0108575	0.707851	0.660793	10.0916	0.32349	0.749438	10.1982	0	8.59815	0.072317	0	4.59997	0.019056	0	0.858889	9.30233	3.32518	0.331337	0.0617907	10.5993	0.524617	0	9.77286	0	0.985742	2.1645	2.5125
CTLA4	5.07901		0	0	0.0317007	0	3.63346	0	0	0	0	0.0120715	0	0	0	0.0378931	0		0.436545	1.31068	0.239495		0	0	0	1.01021	0.0497677	0	0.178394	0	7.47184	3.97744	0	1.90814	0	0.391091	0.0275285	0	0.586797	0.0946678	0	0	0.0403551	0.899604	0.805456	1.60283	0	0	2.675
LAG3	0	27.6407	0	1.13968	5.26232	0.393763	29.9461	13.8249	8.43845	5.96395	3.45719	0	0	0	8.37303	0.60629	30.8712	4.63922	0.654818	42.4757	7.17759	9.57761	0	4.95495	1.90896	10.4145	0.0912409	1.08252	6.59068		8.5177	0	0.0963236	4.4296	1.18147	0.577324	0.0330342		0.317848	0	0	2.62913	9.96772	53.9763	10.4441	0	3.37969	28.2931	10
[truncated: 66 more columns]

## Sheet: Fig. 2F
CD8+ T cells				tumor core CD8				GZMB+CD8+
cat1	cat2	cat3		cat1	cat2	cat3		cat1	cat2	cat3
47.0179	87.7386	16.6377		2.7587	76.516	5.45738		5.45904	23.4381	9.38915
37.108	345.876	1119.13		22.0454	75.8414	1663.36		1.85359	3.60692	49.8401
104.788	56.257	547.797		159.355	12.1642	165.494		18.3969	1.80349	97.2004
13.4816	565.596	248.415		4.78313	618.377	501.78		0.507544	17.0887	122.603
247.619	485.465	154.582		7.14109	513.955	75.8562		0	2.58696	2.30599
32.7944	915.852	407.546		317.202	949.547	111.053		0.155637	9.20203	8.15243
12.9037	390.857	75.6251		29.2077	14.4091	284.019		9.61891	0.675817	3.43755
4.79266	402.976	361.121		312.898	415.7	973.176		0	0.710576	35.633
343.314	473.608	123.976		75.2311	421.137	147.929		0	6.88499	25.8969
76.8927	75.6608	246.556		50.8702	106.368	14.0569		1.17096	2.2363
107.725	69.3999	131.13		111.562	49.0243			1.69854	5.92441
36.4022	75.9899	37.0342		34.034	65.5093			0.615842	0.19426
57.5106	115.892	469.613		14.8836	351.777			1.72342	13.9776
118.735	332.491	49.7514		78.0906	253.392			0.078825	96.2729
16.2751	32.7351	517.34		10.8286	106.071			21.119	3.31764
124.053	15.9707	857.719		91.7415	116.112			2.18527	2.30055
22.0547	139.39	209.956		209.613	113.512			0	0.124226
178.973	274.048			135.005	3.94209			0.107314	11.5298
105.859	140.42			7.79758	293.373			0.27981	2.89571
52.4249	583.167			14.7178	164.438			0.720652	1.67204
48.2256	101.825			9.45282	538.991			0	0.914691
4.19815	6.92838				3.18302			0.261607	47.5449
61.7307	5.93795				166.38			4.7467	90.5916
102.811	167.568				5.56802			0.274167	18.9062
26.2862	14.9857								1.15248
21.1722	122.33								0.649697
45.9129	140.097								0.501699
8.91672	106.032								4.30144
20.3875	14.159								80.101
40.2957	794.096								21.6153
43.0327	253.357								1.37844
5.22342	14.105								0.87265
6.40519	156.965
5.92167	480.047
15.7406	22.8607
9.54585	192.932
24.2392	278.955
12.1424	290.503
74.2152	130.545
8.41973	148.721
164.262	117.103
28.4597	210.936
141.836	86.245
36.2505	52.4153
	122.287
	p-value
	CD8 T cells	tumor core CD8	CD8+GZMB+
CL1 vs CL2	<0.0001	0.0288	0.0008
CL1 vs CL3	<0.0001	0.0433	<0.0001
CL2 vs CL3	ns	ns	0.0115
type of test	Mann Whitney test
number of the patients in graphs
	CD8 T cells	tumor core CD8	CD8+GZMB+
CL1	44	21	24
CL2	45	24	32
CL3	17	10	9
suma	106	55	65
Statisticial significance was calculated by Mann-Whitney test

[truncated: 50 more sheets: Fig. 2G, Fig. 2H, Fig. 3C, Fig. 3D, Fig. 3F, Fig. 3G, Fig. 3H, Fig. 3I, Fig. 3J, Fig. 4B, Fig. 4C, Fig. 4E, Fig. 4F, Fig. 4H, Fig. 4I, Fig. 5A_annotation, Fig. 5A, Fig. 5B, Fig. 5C, Fig. 5D …]
